# Supplementary material for: JrGA20ox1-transformed rootstocks deliver drought response signals to wild-type scions in grafted walnut
Source: Hortic Res. 2024 May 24;11(7):uhae143. doi: 10.1093/hr/uhae143 (PMC11233861; doi:10.1093/hr/uhae143)
Supplement: Web_Material_uhae143 [file web_material_uhae143.zip]

Archive with 3 entries (3 files):
- graft-HR_SuppFigure.docx
- graft-HR_SuppTable.rar
- graft-HR_SuppTable.xlsx
