# Supplementary material for: JrGA20ox1-transformed rootstocks deliver drought response signals to wild-type scions in grafted walnut
Source: Hortic Res. 2024 May 24;11(7):uhae143. doi: 10.1093/hr/uhae143 (PMC11233861; doi:10.1093/hr/uhae143)
Supplement: Web_Material_uhae143 [file web_material_uhae143.zip › graft-HR_SuppTable.xlsx]

## Sheet: S1
Table S1. Number and sequences of 20-24 nt sRNAs mapped to JrGA20ox1-hpRNA region in the scions of WT/RNAi and WT/WT after 5% PEG6000 treatment for 2 weeks.
WT/RNAi scion1-20nt sRNA			WT/RNAi scion1-21nt sRNA			WT/RNAi scion1-22nt sRNA			WT/RNAi scion1-23nt sRNA			WT/RNAi scion1-21nt sRNA			WT/RNAi scion2-20nt sRNA			WT/RNAi scion2-21nt sRNA			WT/RNAi scion2-22nt sRNA			WT/RNAi scion2-23nt sRNA			WT/RNAi scion2-24nt sRNA			WT/RNAi scion3-20nt sRNA			WT/RNAi scion3-21nt sRNA			WT/RNAi scion3-22nt sRNA			WT/RNAi scion3-23nt sRNA			WT/RNAi scion3-24nt sRNA			WT/WT scion1-20nt sRNA			WT/WT scion1-21nt sRNA
Number	Position from reference	sRNA sequence	Number	Position from reference	sRNA sequence	Number	Position from reference	sRNA sequence	Number	Position from reference	sRNA sequence	Number	Position from reference	sRNA sequence	Number	Position from reference	sRNA sequence	Number	Position from reference	sRNA sequence	Number	Position from reference	sRNA sequence	Number	Position from reference	sRNA sequence	Number	Position from reference	sRNA sequence	Number	Position from reference	sRNA sequence	Number	Position from reference	sRNA sequence	Number	Position from reference	sRNA sequence	Number	Position from reference	sRNA sequence	Number	Position from reference	sRNA sequence	Number	Position from reference	sRNA sequence	Number	Position from reference
1	101	GTATTTTCAGGAGAACGATT	1	101	GTATTTTCAGGAGAACGATTC	2	104	TTTTCAGGAGAACGATTCGATA	2	109	AGGAGAACGATTCGATAATGAGG	1	100	AGTATTTTCAGGAGAACGATTCGA	1	101	GTATTTTCAGGAGAACGATT	4	102	TATTTTCAGGAGAACGATTCG	1	104	TTTTCAGGAGAACGATTCGATA	1	109	AGGAGAACGATTCGATAATGAGG	1	101	GTATTTTCAGGAGAACGATTCGAT	2	106	TTCAGGAGAACGATTCGATA	1	101	GTATTTTCAGGAGAACGATTC	1	103	ATTTTCAGGAGAACGATTCGAT	2	109	AGGAGAACGATTCGATAATGAGG	1	101	GTATTTTCAGGAGAACGATTCGAT	0			0
3	106	TTCAGGAGAACGATTCGATA	11	102	TATTTTCAGGAGAACGATTCG	2	107	TCAGGAGAACGATTCGATAATG	1	110	GGAGAACGATTCGATAATGAGGC	1	101	GTATTTTCAGGAGAACGATTCGAT	1	104	TTTTCAGGAGAACGATTCGA	7	103	ATTTTCAGGAGAACGATTCGA	1	107	TCAGGAGAACGATTCGATAATG	1	111	GAGAACGATTCGATAATGAGGCT	2	102	TATTTTCAGGAGAACGATTCGATA	2	107	TCAGGAGAACGATTCGATAA	8	102	TATTTTCAGGAGAACGATTCG	1	104	TTTTCAGGAGAACGATTCGATA	2	112	AGAACGATTCGATAATGAGGCTC	21	108	CAGGAGAACGATTCGATAATGAGG
2	109	AGGAGAACGATTCGATAATG	8	103	ATTTTCAGGAGAACGATTCGA	2	108	CAGGAGAACGATTCGATAATGA	3	112	AGAACGATTCGATAATGAGGCTC	10	108	CAGGAGAACGATTCGATAATGAGG	1	114	AACGATTCGATAATGAGGCT	3	104	TTTTCAGGAGAACGATTCGAT	1	108	CAGGAGAACGATTCGATAATGA	1	113	GAACGATTCGATAATGAGGCTCA	1	105	TTTCAGGAGAACGATTCGATAATG	3	109	AGGAGAACGATTCGATAATG	13	103	ATTTTCAGGAGAACGATTCGA	4	107	TCAGGAGAACGATTCGATAATG	1	124	TAATGAGGCTCAACTACTATCCG	5	109	AGGAGAACGATTCGATAATGAGGC
2	10	AGGACTACTGCGAGGCAATG	12	104	TTTTCAGGAGAACGATTCGAT	1	112	AGAACGATTCGATAATGAGGCT	1	117	GATTCGATAATGAGGCTCAACTA	4	109	AGGAGAACGATTCGATAATGAGGC	1	125	AATGAGGCTCAACTACTATC	2	105	TTTCAGGAGAACGATTCGATA	1	121	CGATAATGAGGCTCAACTACTA	1	116	CGATTCGATAATGAGGCTCAACT	13	108	CAGGAGAACGATTCGATAATGAGG	2	112	AGAACGATTCGATAATGAGG	8	104	TTTTCAGGAGAACGATTCGAT	3	108	CAGGAGAACGATTCGATAATGA	1	125	AATGAGGCTCAACTACTATCCGC	15	10	AGGACTACTGCGAGGCAATGAACA
4	128	GAGGCTCAACTACTATCCGC	11	105	TTTCAGGAGAACGATTCGATA	1	114	AACGATTCGATAATGAGGCTCA	1	118	ATTCGATAATGAGGCTCAACTAC	12	10	AGGACTACTGCGAGGCAATGAACA	1	135	AACTACTATCCGCCGTGCCA	3	106	TTCAGGAGAACGATTCGATAA	1	125	AATGAGGCTCAACTACTATCCG	1	118	ATTCGATAATGAGGCTCAACTAC	1	109	AGGAGAACGATTCGATAATGAGGC	2	115	ACGATTCGATAATGAGGCTC	19	105	TTTCAGGAGAACGATTCGATA	1	112	AGAACGATTCGATAATGAGGCT	1	129	AGGCTCAACTACTATCCGCCGTG	8	110	GGAGAACGATTCGATAATGAGGCT
2	134	CAACTACTATCCGCCGTGCC	6	106	TTCAGGAGAACGATTCGATAA	1	116	CGATTCGATAATGAGGCTCAAC	3	125	AATGAGGCTCAACTACTATCCGC	9	110	GGAGAACGATTCGATAATGAGGCT	1	140	CTATCCGCCGTGCCAAAAAC	1	108	CAGGAGAACGATTCGATAATG	2	126	ATGAGGCTCAACTACTATCCGC	2	141	TATCCGCCGTGCCAAAAACCTGA	6	10	AGGACTACTGCGAGGCAATGAACA	1	132	CTCAACTACTATCCGCCGTG	2	106	TTCAGGAGAACGATTCGATAA	1	114	AACGATTCGATAATGAGGCTCA	1	132	CTCAACTACTATCCGCCGTGCCA	14	112	AGAACGATTCGATAATGAGGCTCA
1	137	CTACTATCCGCCGTGCCAAA	6	107	TCAGGAGAACGATTCGATAAT	1	118	ATTCGATAATGAGGCTCAACTA	2	134	CAACTACTATCCGCCGTGCCAAA	73	112	AGAACGATTCGATAATGAGGCTCA	1	147	CCGTGCCAAAAACCTGACCT	3	109	AGGAGAACGATTCGATAATGA	2	131	GCTCAACTACTATCCGCCGTGC	1	175	GCACCGGGCCTCATTGCGATCCA	5	110	GGAGAACGATTCGATAATGAGGCT	2	144	CCGCCGTGCCAAAAACCTGA	4	107	TCAGGAGAACGATTCGATAAT	3	121	CGATAATGAGGCTCAACTACTA	1	134	CAACTACTATCCGCCGTGCCAAA	3	115	ACGATTCGATAATGAGGCTCAACT
1	144	CCGCCGTGCCAAAAACCTGA	4	108	CAGGAGAACGATTCGATAATG	3	121	CGATAATGAGGCTCAACTACTA	2	137	CTACTATCCGCCGTGCCAAAAAC	2	115	ACGATTCGATAATGAGGCTCAACT	1	202	CGTTAACCATCCTTCACCAG	2	111	GAGAACGATTCGATAATGAGG	1	133	TCAACTACTATCCGCCGTGCCA	1	176	CACCGGGCCTCATTGCGATCCAA	25	112	AGAACGATTCGATAATGAGGCTCA	1	173	AGGCACCGGGCCTCATTGCG	14	108	CAGGAGAACGATTCGATAATG	1	122	GATAATGAGGCTCAACTACTAT	3	137	CTACTATCCGCCGTGCCAAAAAC	1	117	GATTCGATAATGAGGCTCAACTAC
1	176	CACCGGGCCTCATTGCGATC	5	109	AGGAGAACGATTCGATAATGA	6	126	ATGAGGCTCAACTACTATCCGC	1	138	TACTATCCGCCGTGCCAAAAACC	2	116	CGATTCGATAATGAGGCTCAACTA	1	94	TTAAGGAGTATTTTCAGGAG	4	112	AGAACGATTCGATAATGAGGC	1	135	AACTACTATCCGCCGTGCCAAA	1	18	TGCGAGGCAATGAACACTCTTTC	1	114	AACGATTCGATAATGAGGCTCAAC	2	36	CTTTCTCTAGGGATCATGGA	6	109	AGGAGAACGATTCGATAATGA	2	124	TAATGAGGCTCAACTACTATCC	1	13	ACTACTGCGAGGCAATGAACACT	11	118	ATTCGATAATGAGGCTCAACTACT
1	178	CCGGGCCTCATTGCGATCCA	1	10	AGGACTACTGCGAGGCAATGA	5	127	TGAGGCTCAACTACTATCCGCC	2	140	CTATCCGCCGTGCCAAAAACCTG	1	117	GATTCGATAATGAGGCTCAACTAC	2	95	TAAGGAGTATTTTCAGGAGA	9	113	GAACGATTCGATAATGAGGCT	1	140	CTATCCGCCGTGCCAAAAACCT	2	199	CATCGTTAACCATCCTTCACCAG	2	116	CGATTCGATAATGAGGCTCAACTA	1	38	TTCTCTAGGGATCATGGAAC	11	110	GGAGAACGATTCGATAATGAG	3	125	AATGAGGCTCAACTACTATCCG	1	142	ATCCGCCGTGCCAAAAACCTGAC	7	123	ATAATGAGGCTCAACTACTATCCG
1	31	ACACTCTTTCTCTAGGGATC	10	110	GGAGAACGATTCGATAATGAG	1	130	GGCTCAACTACTATCCGCCGTG	2	141	TATCCGCCGTGCCAAAAACCTGA	2	118	ATTCGATAATGAGGCTCAACTACT				2	114	AACGATTCGATAATGAGGCTC	1	141	TATCCGCCGTGCCAAAAACCTG	1	32	CACTCTTTCTCTAGGGATCATGG	4	118	ATTCGATAATGAGGCTCAACTACT	1	66	ATGAGCCTAGGTGTAAGCAG	8	111	GAGAACGATTCGATAATGAGG	2	126	ATGAGGCTCAACTACTATCCGC	1	143	TCCGCCGTGCCAAAAACCTGACC	4	124	TAATGAGGCTCAACTACTATCCGC
2	36	CTTTCTCTAGGGATCATGGA	4	111	GAGAACGATTCGATAATGAGG	1	131	GCTCAACTACTATCCGCCGTGC	3	143	TCCGCCGTGCCAAAAACCTGACC	7	123	ATAATGAGGCTCAACTACTATCCG				8	115	ACGATTCGATAATGAGGCTCA	1	143	TCCGCCGTGCCAAAAACCTGAC	1	36	CTTTCTCTAGGGATCATGGAACT	2	123	ATAATGAGGCTCAACTACTATCCG	2	80	AAGCAGAGCCCATTTTAAGG	7	112	AGAACGATTCGATAATGAGGC	3	127	TGAGGCTCAACTACTATCCGCC	2	144	CCGCCGTGCCAAAAACCTGACCT	6	125	AATGAGGCTCAACTACTATCCGCC
1	38	TTCTCTAGGGATCATGGAAC	12	112	AGAACGATTCGATAATGAGGC	2	132	CTCAACTACTATCCGCCGTGCC	1	145	CGCCGTGCCAAAAACCTGACCTT	3	124	TAATGAGGCTCAACTACTATCCGC				8	119	TTCGATAATGAGGCTCAACTA	2	150	TGCCAAAAACCTGACCTTACTT	1	66	ATGAGCCTAGGTGTAAGCAGAGC	1	124	TAATGAGGCTCAACTACTATCCGC	1	94	TTAAGGAGTATTTTCAGGAG	46	113	GAACGATTCGATAATGAGGCT	2	132	CTCAACTACTATCCGCCGTGCC	1	147	CCGTGCCAAAAACCTGACCTTAC	2	127	TGAGGCTCAACTACTATCCGCCGT
1	39	TCTCTAGGGATCATGGAACT	42	113	GAACGATTCGATAATGAGGCT	1	135	AACTACTATCCGCCGTGCCAAA	1	149	GTGCCAAAAACCTGACCTTACTT	6	125	AATGAGGCTCAACTACTATCCGCC				1	120	TCGATAATGAGGCTCAACTAC	1	166	TTACTTTAGGCACCGGGCCTCA	1	6	TATCAGGACTACTGCGAGGCAAT	1	127	TGAGGCTCAACTACTATCCGCCGT	2	95	TAAGGAGTATTTTCAGGAGA	8	114	AACGATTCGATAATGAGGCTC	4	134	CAACTACTATCCGCCGTGCCAA	1	14	CTACTGCGAGGCAATGAACACTC	2	128	GAGGCTCAACTACTATCCGCCGTG
1	41	TCTAGGGATCATGGAACTCC	6	114	AACGATTCGATAATGAGGCTC	1	137	CTACTATCCGCCGTGCCAAAAA	1	15	TACTGCGAGGCAATGAACACTCT	3	127	TGAGGCTCAACTACTATCCGCCGT				2	123	ATAATGAGGCTCAACTACTAT	7	176	CACCGGGCCTCATTGCGATCCA	1	94	TTAAGGAGTATTTTCAGGAGAAC	1	128	GAGGCTCAACTACTATCCGCCGTG				31	115	ACGATTCGATAATGAGGCTCA	1	135	AACTACTATCCGCCGTGCCAAA	1	152	CCAAAAACCTGACCTTACTTTAG	2	129	AGGCTCAACTACTATCCGCCGTGC
1	66	ATGAGCCTAGGTGTAAGCAG	46	115	ACGATTCGATAATGAGGCTCA	1	138	TACTATCCGCCGTGCCAAAAAC	1	161	TGACCTTACTTTAGGCACCGGGC	2	128	GAGGCTCAACTACTATCCGCCGTG				5	124	TAATGAGGCTCAACTACTATC	1	193	ATCCAACATCGTTAACCATCCT	1	95	TAAGGAGTATTTTCAGGAGAACG	1	12	GACTACTGCGAGGCAATGAACACT				9	116	CGATTCGATAATGAGGCTCAA	3	137	CTACTATCCGCCGTGCCAAAAA	1	178	CCGGGCCTCATTGCGATCCAACA	7	12	GACTACTGCGAGGCAATGAACACT
1	67	TGAGCCTAGGTGTAAGCAGA	3	116	CGATTCGATAATGAGGCTCAA	2	140	CTATCCGCCGTGCCAAAAACCT	1	176	CACCGGGCCTCATTGCGATCCAA	5	129	AGGCTCAACTACTATCCGCCGTGC				9	126	ATGAGGCTCAACTACTATCCG	1	194	TCCAACATCGTTAACCATCCTT				3	130	GGCTCAACTACTATCCGCCGTGCC				27	119	TTCGATAATGAGGCTCAACTA	1	138	TACTATCCGCCGTGCCAAAAAC	1	18	TGCGAGGCAATGAACACTCTTTC	4	130	GGCTCAACTACTATCCGCCGTGCC
1	73	TAGGTGTAAGCAGAGCCCAT	1	117	GATTCGATAATGAGGCTCAAC	10	141	TATCCGCCGTGCCAAAAACCTG	1	18	TGCGAGGCAATGAACACTCTTTC	1	12	GACTACTGCGAGGCAATGAACACT				28	127	TGAGGCTCAACTACTATCCGC	1	201	TCGTTAACCATCCTTCACCAGG				2	131	GCTCAACTACTATCCGCCGTGCCA				3	120	TCGATAATGAGGCTCAACTAC	5	140	CTATCCGCCGTGCCAAAAACCT	1	193	ATCCAACATCGTTAACCATCCTT	1	131	GCTCAACTACTATCCGCCGTGCCA
1	79	TAAGCAGAGCCCATTTTAAG	62	119	TTCGATAATGAGGCTCAACTA	8	145	CGCCGTGCCAAAAACCTGACCT	3	197	AACATCGTTAACCATCCTTCACC	2	133	TCAACTACTATCCGCCGTGCCAAA				1	130	GGCTCAACTACTATCCGCCGT	1	20	CGAGGCAATGAACACTCTTTCT				1	132	CTCAACTACTATCCGCCGTGCCAA				2	122	GATAATGAGGCTCAACTACTA	6	141	TATCCGCCGTGCCAAAAACCTG	3	197	AACATCGTTAACCATCCTTCACC	5	133	TCAACTACTATCCGCCGTGCCAAA
4	94	TTAAGGAGTATTTTCAGGAG	1	11	GGACTACTGCGAGGCAATGAA	1	14	CTACTGCGAGGCAATGAACACT	1	200	ATCGTTAACCATCCTTCACCAGG	1	134	CAACTACTATCCGCCGTGCCAAAA				2	131	GCTCAACTACTATCCGCCGTG	4	25	CAATGAACACTCTTTCTCTAGG				6	133	TCAACTACTATCCGCCGTGCCAAA				10	123	ATAATGAGGCTCAACTACTAT	4	143	TCCGCCGTGCCAAAAACCTGAC	2	198	ACATCGTTAACCATCCTTCACCA	2	134	CAACTACTATCCGCCGTGCCAAAA
			1	120	TCGATAATGAGGCTCAACTAC	9	150	TGCCAAAAACCTGACCTTACTT	1	25	CAATGAACACTCTTTCTCTAGGG	10	135	AACTACTATCCGCCGTGCCAAAAA				9	132	CTCAACTACTATCCGCCGTGC	1	29	GAACACTCTTTCTCTAGGGATC				2	134	CAACTACTATCCGCCGTGCCAAAA				18	124	TAATGAGGCTCAACTACTATC	7	145	CGCCGTGCCAAAAACCTGACCT	1	31	ACACTCTTTCTCTAGGGATCATG	13	135	AACTACTATCCGCCGTGCCAAAAA
			5	122	GATAATGAGGCTCAACTACTA	1	154	AAAAACCTGACCTTACTTTAGG	1	27	ATGAACACTCTTTCTCTAGGGAT	36	136	ACTACTATCCGCCGTGCCAAAAAC				44	133	TCAACTACTATCCGCCGTGCC	1	32	CACTCTTTCTCTAGGGATCATG				9	135	AACTACTATCCGCCGTGCCAAAAA				3	125	AATGAGGCTCAACTACTATCC	1	148	CGTGCCAAAAACCTGACCTTAC	1	32	CACTCTTTCTCTAGGGATCATGG	25	136	ACTACTATCCGCCGTGCCAAAAAC
			7	123	ATAATGAGGCTCAACTACTAT	1	15	TACTGCGAGGCAATGAACACTC	2	32	CACTCTTTCTCTAGGGATCATGG	14	137	CTACTATCCGCCGTGCCAAAAACC				11	134	CAACTACTATCCGCCGTGCCA	3	37	TTTCTCTAGGGATCATGGAACT				21	136	ACTACTATCCGCCGTGCCAAAAAC				21	126	ATGAGGCTCAACTACTATCCG	2	14	CTACTGCGAGGCAATGAACACT	2	39	TCTCTAGGGATCATGGAACTCCT	22	137	CTACTATCCGCCGTGCCAAAAACC
			42	124	TAATGAGGCTCAACTACTATC	1	166	TTACTTTAGGCACCGGGCCTCA	2	3	GTTTATCAGGACTACTGCGAGGC	14	139	ACTATCCGCCGTGCCAAAAACCTG				1	135	AACTACTATCCGCCGTGCCAA	1	38	TTCTCTAGGGATCATGGAACTC				13	137	CTACTATCCGCCGTGCCAAAAACC				90	127	TGAGGCTCAACTACTATCCGC	2	150	TGCCAAAAACCTGACCTTACTT	1	49	TCATGGAACTCCTAGGAATGAGC	3	138	TACTATCCGCCGTGCCAAAAACCT
			6	125	AATGAGGCTCAACTACTATCC	2	16	ACTGCGAGGCAATGAACACTCT	1	49	TCATGGAACTCCTAGGAATGAGC	2	13	ACTACTGCGAGGCAATGAACACTC				3	136	ACTACTATCCGCCGTGCCAAA	2	40	CTCTAGGGATCATGGAACTCCT				1	138	TACTATCCGCCGTGCCAAAAACCT				5	131	GCTCAACTACTATCCGCCGTG	2	15	TACTGCGAGGCAATGAACACTC	1	51	ATGGAACTCCTAGGAATGAGCCT	17	139	ACTATCCGCCGTGCCAAAAACCTG
			43	126	ATGAGGCTCAACTACTATCCG	16	176	CACCGGGCCTCATTGCGATCCA	4	4	TTTATCAGGACTACTGCGAGGCA	3	141	TATCCGCCGTGCCAAAAACCTGAC				3	137	CTACTATCCGCCGTGCCAAAA	2	43	TAGGGATCATGGAACTCCTAGG				9	139	ACTATCCGCCGTGCCAAAAACCTG				12	132	CTCAACTACTATCCGCCGTGC	1	175	GCACCGGGCCTCATTGCGATCC	2	62	AGGAATGAGCCTAGGTGTAAGCA	3	13	ACTACTGCGAGGCAATGAACACTC
			227	127	TGAGGCTCAACTACTATCCGC	1	179	CGGGCCTCATTGCGATCCAACA	1	62	AGGAATGAGCCTAGGTGTAAGCA	71	142	ATCCGCCGTGCCAAAAACCTGACC				3	139	ACTATCCGCCGTGCCAAAAAC	2	4	TTTATCAGGACTACTGCGAGGC				7	141	TATCCGCCGTGCCAAAAACCTGAC				56	133	TCAACTACTATCCGCCGTGCC	10	176	CACCGGGCCTCATTGCGATCCA	1	6	TATCAGGACTACTGCGAGGCAAT	2	140	CTATCCGCCGTGCCAAAAACCTGA
			13	131	GCTCAACTACTATCCGCCGTG	1	17	CTGCGAGGCAATGAACACTCTT	1	6	TATCAGGACTACTGCGAGGCAAT	1	143	TCCGCCGTGCCAAAAACCTGACCT				10	140	CTATCCGCCGTGCCAAAAACC	1	52	TGGAACTCCTAGGAATGAGCCT				61	142	ATCCGCCGTGCCAAAAACCTGACC				47	134	CAACTACTATCCGCCGTGCCA	1	177	ACCGGGCCTCATTGCGATCCAA	2	81	AGCAGAGCCCATTTTAAGGAGTA	2	141	TATCCGCCGTGCCAAAAACCTGAC
			5	132	CTCAACTACTATCCGCCGTGC	1	183	CCTCATTGCGATCCAACATCGT	1	92	TTTTAAGGAGTATTTTCAGGAGA	1	146	GCCGTGCCAAAAACCTGACCTTAC				2	141	TATCCGCCGTGCCAAAAACCT	1	68	GAGCCTAGGTGTAAGCAGAGCC				2	144	CCGCCGTGCCAAAAACCTGACCTT				2	135	AACTACTATCCGCCGTGCCAA	2	178	CCGGGCCTCATTGCGATCCAAC	1	94	TTAAGGAGTATTTTCAGGAGAAC	64	142	ATCCGCCGTGCCAAAAACCTGACC
			99	133	TCAACTACTATCCGCCGTGCC	3	184	CTCATTGCGATCCAACATCGTT				1	147	CCGTGCCAAAAACCTGACCTTACT				41	142	ATCCGCCGTGCCAAAAACCTG	1	69	AGCCTAGGTGTAAGCAGAGCCC				5	147	CCGTGCCAAAAACCTGACCTTACT				2	136	ACTACTATCCGCCGTGCCAAA	1	179	CGGGCCTCATTGCGATCCAACA				1	143	TCCGCCGTGCCAAAAACCTGACCT
			62	134	CAACTACTATCCGCCGTGCCA	1	18	TGCGAGGCAATGAACACTCTTT				1	149	GTGCCAAAAACCTGACCTTACTTT				13	143	TCCGCCGTGCCAAAAACCTGA	1	6	TATCAGGACTACTGCGAGGCAA				2	156	AAACCTGACCTTACTTTAGGCACC				6	137	CTACTATCCGCCGTGCCAAAA	1	17	CTGCGAGGCAATGAACACTCTT				3	144	CCGCCGTGCCAAAAACCTGACCTT
			2	135	AACTACTATCCGCCGTGCCAA	1	193	ATCCAACATCGTTAACCATCCT				4	14	CTACTGCGAGGCAATGAACACTCT				7	144	CCGCCGTGCCAAAAACCTGAC	1	72	CTAGGTGTAAGCAGAGCCCATT				2	161	TGACCTTACTTTAGGCACCGGGCC				1	139	ACTATCCGCCGTGCCAAAAAC	5	183	CCTCATTGCGATCCAACATCGT				1	145	CGCCGTGCCAAAAACCTGACCTTA
			2	136	ACTACTATCCGCCGTGCCAAA	2	194	TCCAACATCGTTAACCATCCTT				1	153	CAAAAACCTGACCTTACTTTAGGC				4	145	CGCCGTGCCAAAAACCTGACC	1	94	TTAAGGAGTATTTTCAGGAGAA				1	162	GACCTTACTTTAGGCACCGGGCCT				7	140	CTATCCGCCGTGCCAAAAACC	1	184	CTCATTGCGATCCAACATCGTT				4	147	CCGTGCCAAAAACCTGACCTTACT
			5	137	CTACTATCCGCCGTGCCAAAA	2	201	TCGTTAACCATCCTTCACCAGG				3	162	GACCTTACTTTAGGCACCGGGCCT				5	146	GCCGTGCCAAAAACCTGACCT							1	163	ACCTTACTTTAGGCACCGGGCCTC				13	141	TATCCGCCGTGCCAAAAACCT	1	191	CGATCCAACATCGTTAACCATC				3	14	CTACTGCGAGGCAATGAACACTCT
			8	140	CTATCCGCCGTGCCAAAAACC	2	20	CGAGGCAATGAACACTCTTTCT				3	163	ACCTTACTTTAGGCACCGGGCCTC				6	147	CCGTGCCAAAAACCTGACCTT							1	164	CCTTACTTTAGGCACCGGGCCTCA				86	142	ATCCGCCGTGCCAAAAACCTG	3	193	ATCCAACATCGTTAACCATCCT				1	153	CAAAAACCTGACCTTACTTTAGGC
			28	141	TATCCGCCGTGCCAAAAACCT	4	24	GCAATGAACACTCTTTCTCTAG				1	164	CCTTACTTTAGGCACCGGGCCTCA				1	149	GTGCCAAAAACCTGACCTTAC							3	166	TTACTTTAGGCACCGGGCCTCATT				67	143	TCCGCCGTGCCAAAAACCTGA	1	199	CATCGTTAACCATCCTTCACCA				6	161	TGACCTTACTTTAGGCACCGGGCC
			73	142	ATCCGCCGTGCCAAAAACCTG	9	25	CAATGAACACTCTTTCTCTAGG				1	166	TTACTTTAGGCACCGGGCCTCATT				2	150	TGCCAAAAACCTGACCTTACT							1	170	TTTAGGCACCGGGCCTCATTGCGA				22	144	CCGCCGTGCCAAAAACCTGAC	3	201	TCGTTAACCATCCTTCACCAGG				4	162	GACCTTACTTTAGGCACCGGGCCT
			114	143	TCCGCCGTGCCAAAAACCTGA	1	2	GGTTTATCAGGACTACTGCGAG				22	173	AGGCACCGGGCCTCATTGCGATCC				4	154	AAAAACCTGACCTTACTTTAG							14	173	AGGCACCGGGCCTCATTGCGATCC				30	145	CGCCGTGCCAAAAACCTGACC	2	25	CAATGAACACTCTTTCTCTAGG				1	164	CCTTACTTTAGGCACCGGGCCTCA
			33	144	CCGCCGTGCCAAAAACCTGAC	1	32	CACTCTTTCTCTAGGGATCATG				1	175	GCACCGGGCCTCATTGCGATCCAA				1	15	TACTGCGAGGCAATGAACACT							5	175	GCACCGGGCCTCATTGCGATCCAA				3	146	GCCGTGCCAAAAACCTGACCT	1	2	GGTTTATCAGGACTACTGCGAG				5	166	TTACTTTAGGCACCGGGCCTCATT
			11	145	CGCCGTGCCAAAAACCTGACC	2	34	CTCTTTCTCTAGGGATCATGGA				6	176	CACCGGGCCTCATTGCGATCCAAC				3	16	ACTGCGAGGCAATGAACACTC							13	176	CACCGGGCCTCATTGCGATCCAAC				30	147	CCGTGCCAAAAACCTGACCTT	1	32	CACTCTTTCTCTAGGGATCATG				2	172	TAGGCACCGGGCCTCATTGCGATC
			1	146	GCCGTGCCAAAAACCTGACCT	5	35	TCTTTCTCTAGGGATCATGGAA				1	177	ACCGGGCCTCATTGCGATCCAACA				2	175	GCACCGGGCCTCATTGCGATC							3	177	ACCGGGCCTCATTGCGATCCAACA				6	148	CGTGCCAAAAACCTGACCTTA	2	34	CTCTTTCTCTAGGGATCATGGA				33	173	AGGCACCGGGCCTCATTGCGATCC
			10	147	CCGTGCCAAAAACCTGACCTT	6	37	TTTCTCTAGGGATCATGGAACT				3	178	CCGGGCCTCATTGCGATCCAACAT				13	176	CACCGGGCCTCATTGCGATCC							3	178	CCGGGCCTCATTGCGATCCAACAT				5	14	CTACTGCGAGGCAATGAACAC	2	35	TCTTTCTCTAGGGATCATGGAA				6	175	GCACCGGGCCTCATTGCGATCCAA
			7	148	CGTGCCAAAAACCTGACCTTA	3	38	TTCTCTAGGGATCATGGAACTC				3	17	CTGCGAGGCAATGAACACTCTTTC				5	177	ACCGGGCCTCATTGCGATCCA							1	179	CGGGCCTCATTGCGATCCAACATC				4	150	TGCCAAAAACCTGACCTTACT	3	37	TTTCTCTAGGGATCATGGAACT				12	176	CACCGGGCCTCATTGCGATCCAAC
			1	149	GTGCCAAAAACCTGACCTTAC	3	40	CTCTAGGGATCATGGAACTCCT				12	182	GCCTCATTGCGATCCAACATCGTT				9	178	CCGGGCCTCATTGCGATCCAA							1	17	CTGCGAGGCAATGAACACTCTTTC				2	151	GCCAAAAACCTGACCTTACTT	6	38	TTCTCTAGGGATCATGGAACTC				4	177	ACCGGGCCTCATTGCGATCCAACA
			10	14	CTACTGCGAGGCAATGAACAC	1	43	TAGGGATCATGGAACTCCTAGG				2	193	ATCCAACATCGTTAACCATCCTTC				2	179	CGGGCCTCATTGCGATCCAAC							5	181	GGCCTCATTGCGATCCAACATCGT				2	152	CCAAAAACCTGACCTTACTTT	2	40	CTCTAGGGATCATGGAACTCCT				5	178	CCGGGCCTCATTGCGATCCAACAT
			6	150	TGCCAAAAACCTGACCTTACT	1	49	TCATGGAACTCCTAGGAATGAG				5	196	CAACATCGTTAACCATCCTTCACC				2	17	CTGCGAGGCAATGAACACTCT							12	182	GCCTCATTGCGATCCAACATCGTT				1	153	CAAAAACCTGACCTTACTTTA	25	4	TTTATCAGGACTACTGCGAGGC				3	179	CGGGCCTCATTGCGATCCAACATC
			1	151	GCCAAAAACCTGACCTTACTT	35	4	TTTATCAGGACTACTGCGAGGC				9	197	AACATCGTTAACCATCCTTCACCA				1	183	CCTCATTGCGATCCAACATCG							3	193	ATCCAACATCGTTAACCATCCTTC				5	154	AAAAACCTGACCTTACTTTAG	2	50	CATGGAACTCCTAGGAATGAGC				7	17	CTGCGAGGCAATGAACACTCTTTC
			4	152	CCAAAAACCTGACCTTACTTT	1	51	ATGGAACTCCTAGGAATGAGCC				2	198	ACATCGTTAACCATCCTTCACCAG				2	185	TCATTGCGATCCAACATCGTT							3	196	CAACATCGTTAACCATCCTTCACC				3	15	TACTGCGAGGCAATGAACACT	2	51	ATGGAACTCCTAGGAATGAGCC				6	181	GGCCTCATTGCGATCCAACATCGT
			4	153	CAAAAACCTGACCTTACTTTA	12	52	TGGAACTCCTAGGAATGAGCCT				62	199	CATCGTTAACCATCCTTCACCAGG				3	193	ATCCAACATCGTTAACCATCC							5	197	AACATCGTTAACCATCCTTCACCA				1	165	CTTACTTTAGGCACCGGGCCT	3	52	TGGAACTCCTAGGAATGAGCCT				15	182	GCCTCATTGCGATCCAACATCGTT
			10	154	AAAAACCTGACCTTACTTTAG	3	5	TTATCAGGACTACTGCGAGGCA				1	1	GGGTTTATCAGGACTACTGCGAGG				1	196	CAACATCGTTAACCATCCTTC							33	199	CATCGTTAACCATCCTTCACCAGG				4	175	GCACCGGGCCTCATTGCGATC	2	5	TTATCAGGACTACTGCGAGGCA				1	190	GCGATCCAACATCGTTAACCATCC
			4	15	TACTGCGAGGCAATGAACACT	3	61	TAGGAATGAGCCTAGGTGTAAG				6	200	ATCGTTAACCATCCTTCACCAGGA				1	201	TCGTTAACCATCCTTCACCAG							1	1	GGGTTTATCAGGACTACTGCGAGG				34	176	CACCGGGCCTCATTGCGATCC	3	61	TAGGAATGAGCCTAGGTGTAAG				1	191	CGATCCAACATCGTTAACCATCCT
			1	161	TGACCTTACTTTAGGCACCGG	1	65	AATGAGCCTAGGTGTAAGCAGA				2	24	GCAATGAACACTCTTTCTCTAGGG				52	202	CGTTAACCATCCTTCACCAGG							1	200	ATCGTTAACCATCCTTCACCAGGA				3	177	ACCGGGCCTCATTGCGATCCA	2	64	GAATGAGCCTAGGTGTAAGCAG				1	192	GATCCAACATCGTTAACCATCCTT
			2	163	ACCTTACTTTAGGCACCGGGC	3	67	TGAGCCTAGGTGTAAGCAGAGC				8	27	ATGAACACTCTTTCTCTAGGGATC				9	25	CAATGAACACTCTTTCTCTAG							1	26	AATGAACACTCTTTCTCTAGGGAT				1	178	CCGGGCCTCATTGCGATCCAA	1	65	AATGAGCCTAGGTGTAAGCAGA				2	193	ATCCAACATCGTTAACCATCCTTC
			2	167	TACTTTAGGCACCGGGCCTCA	3	77	TGTAAGCAGAGCCCATTTTAAG				8	30	AACACTCTTTCTCTAGGGATCATG				1	27	ATGAACACTCTTTCTCTAGGG							1	2	GGTTTATCAGGACTACTGCGAGGC				1	179	CGGGCCTCATTGCGATCCAAC	2	67	TGAGCCTAGGTGTAAGCAGAGC				9	196	CAACATCGTTAACCATCCTTCACC
			4	16	ACTGCGAGGCAATGAACACTC	13	79	TAAGCAGAGCCCATTTTAAGGA				6	31	ACACTCTTTCTCTAGGGATCATGG				1	33	ACTCTTTCTCTAGGGATCATG							1	30	AACACTCTTTCTCTAGGGATCATG				4	17	CTGCGAGGCAATGAACACTCT	1	6	TATCAGGACTACTGCGAGGCAA				42	197	AACATCGTTAACCATCCTTCACCA
			1	175	GCACCGGGCCTCATTGCGATC	1	7	ATCAGGACTACTGCGAGGCAAT				3	33	ACTCTTTCTCTAGGGATCATGGAA				8	34	CTCTTTCTCTAGGGATCATGG							3	31	ACACTCTTTCTCTAGGGATCATGG				1	184	CTCATTGCGATCCAACATCGT	1	72	CTAGGTGTAAGCAGAGCCCATT				30	199	CATCGTTAACCATCCTTCACCAGG
			58	176	CACCGGGCCTCATTGCGATCC	2	81	AGCAGAGCCCATTTTAAGGAGT				1	35	TCTTTCTCTAGGGATCATGGAACT				2	35	TCTTTCTCTAGGGATCATGGA							1	32	CACTCTTTCTCTAGGGATCATGGA				1	185	TCATTGCGATCCAACATCGTT	3	77	TGTAAGCAGAGCCCATTTTAAG				2	19	GCGAGGCAATGAACACTCTTTCTC
			2	177	ACCGGGCCTCATTGCGATCCA	1	8	TCAGGACTACTGCGAGGCAATG				1	37	TTTCTCTAGGGATCATGGAACTCC				11	36	CTTTCTCTAGGGATCATGGAA							1	33	ACTCTTTCTCTAGGGATCATGGAA				17	193	ATCCAACATCGTTAACCATCC	5	79	TAAGCAGAGCCCATTTTAAGGA				2	1	GGGTTTATCAGGACTACTGCGAGG
			19	178	CCGGGCCTCATTGCGATCCAA	3	92	TTTTAAGGAGTATTTTCAGGAG				7	38	TTCTCTAGGGATCATGGAACTCCT				4	37	TTTCTCTAGGGATCATGGAAC							1	35	TCTTTCTCTAGGGATCATGGAACT				2	194	TCCAACATCGTTAACCATCCT	2	7	ATCAGGACTACTGCGAGGCAAT				6	200	ATCGTTAACCATCCTTCACCAGGA
			3	179	CGGGCCTCATTGCGATCCAAC	1	93	TTTAAGGAGTATTTTCAGGAGA				1	3	GTTTATCAGGACTACTGCGAGGCA				9	38	TTCTCTAGGGATCATGGAACT							1	37	TTTCTCTAGGGATCATGGAACTCC				3	195	CCAACATCGTTAACCATCCTT	1	81	AGCAGAGCCCATTTTAAGGAGT				1	22	AGGCAATGAACACTCTTTCTCTAG
			11	17	CTGCGAGGCAATGAACACTCT	1	94	TTAAGGAGTATTTTCAGGAGAA				2	48	ATCATGGAACTCCTAGGAATGAGC				1	39	TCTCTAGGGATCATGGAACTC							4	38	TTCTCTAGGGATCATGGAACTCCT				3	196	CAACATCGTTAACCATCCTTC	3	93	TTTAAGGAGTATTTTCAGGAGA				1	26	AATGAACACTCTTTCTCTAGGGAT
			3	184	CTCATTGCGATCCAACATCGT							4	49	TCATGGAACTCCTAGGAATGAGCC				1	3	GTTTATCAGGACTACTGCGAG							1	49	TCATGGAACTCCTAGGAATGAGCC				1	200	ATCGTTAACCATCCTTCACCA	1	95	TAAGGAGTATTTTCAGGAGAAC				2	27	ATGAACACTCTTTCTCTAGGGATC
			5	185	TCATTGCGATCCAACATCGTT							2	4	TTTATCAGGACTACTGCGAGGCAA				1	40	CTCTAGGGATCATGGAACTCC							5	50	CATGGAACTCCTAGGAATGAGCCT				25	202	CGTTAACCATCCTTCACCAGG	1	97	AGGAGTATTTTCAGGAGAACGA				4	30	AACACTCTTTCTCTAGGGATCATG
			1	18	TGCGAGGCAATGAACACTCTT							1	50	CATGGAACTCCTAGGAATGAGCCT				18	41	TCTAGGGATCATGGAACTCCT							11	5	TTATCAGGACTACTGCGAGGCAAT				1	20	CGAGGCAATGAACACTCTTTC							2	31	ACACTCTTTCTCTAGGGATCATGG
			5	193	ATCCAACATCGTTAACCATCC							17	5	TTATCAGGACTACTGCGAGGCAAT				6	49	TCATGGAACTCCTAGGAATGA							3	62	AGGAATGAGCCTAGGTGTAAGCAG				1	22	AGGCAATGAACACTCTTTCTC							1	32	CACTCTTTCTCTAGGGATCATGGA
			1	194	TCCAACATCGTTAACCATCCT							1	62	AGGAATGAGCCTAGGTGTAAGCAG				13	4	TTTATCAGGACTACTGCGAGG							3	65	AATGAGCCTAGGTGTAAGCAGAGC				22	25	CAATGAACACTCTTTCTCTAG							1	33	ACTCTTTCTCTAGGGATCATGGAA
			2	195	CCAACATCGTTAACCATCCTT							2	64	GAATGAGCCTAGGTGTAAGCAGAG				1	50	CATGGAACTCCTAGGAATGAG							4	66	ATGAGCCTAGGTGTAAGCAGAGCC				3	27	ATGAACACTCTTTCTCTAGGG							5	38	TTCTCTAGGGATCATGGAACTCCT
			1	196	CAACATCGTTAACCATCCTTC							6	65	AATGAGCCTAGGTGTAAGCAGAGC				1	51	ATGGAACTCCTAGGAATGAGC							1	6	TATCAGGACTACTGCGAGGCAATG				2	28	TGAACACTCTTTCTCTAGGGA							1	3	GTTTATCAGGACTACTGCGAGGCA
			1	197	AACATCGTTAACCATCCTTCA							13	66	ATGAGCCTAGGTGTAAGCAGAGCC				22	52	TGGAACTCCTAGGAATGAGCC							2	70	GCCTAGGTGTAAGCAGAGCCCATT				1	30	AACACTCTTTCTCTAGGGATC							1	48	ATCATGGAACTCCTAGGAATGAGC
			24	202	CGTTAACCATCCTTCACCAGG							1	6	TATCAGGACTACTGCGAGGCAATG				13	53	GGAACTCCTAGGAATGAGCCT							4	91	ATTTTAAGGAGTATTTTCAGGAGA				10	34	CTCTTTCTCTAGGGATCATGG							1	4	TTTATCAGGACTACTGCGAGGCAA
			1	20	CGAGGCAATGAACACTCTTTC							1	70	GCCTAGGTGTAAGCAGAGCCCATT				3	5	TTATCAGGACTACTGCGAGGC							3	94	TTAAGGAGTATTTTCAGGAGAACG				3	35	TCTTTCTCTAGGGATCATGGA							1	50	CATGGAACTCCTAGGAATGAGCCT
			1	22	AGGCAATGAACACTCTTTCTC							2	7	ATCAGGACTACTGCGAGGCAATGA				1	64	GAATGAGCCTAGGTGTAAGCA							1	96	AAGGAGTATTTTCAGGAGAACGAT				59	36	CTTTCTCTAGGGATCATGGAA							1	51	ATGGAACTCCTAGGAATGAGCCTA
			91	25	CAATGAACACTCTTTCTCTAG							1	80	AAGCAGAGCCCATTTTAAGGAGTA				1	66	ATGAGCCTAGGTGTAAGCAGA							3	9	CAGGACTACTGCGAGGCAATGAAC				24	37	TTTCTCTAGGGATCATGGAAC							1	52	TGGAACTCCTAGGAATGAGCCTAG
			1	26	AATGAACACTCTTTCTCTAGG							1	91	ATTTTAAGGAGTATTTTCAGGAGA				2	67	TGAGCCTAGGTGTAAGCAGAG													71	38	TTCTCTAGGGATCATGGAACT							1	53	GGAACTCCTAGGAATGAGCCTAGG
			1	27	ATGAACACTCTTTCTCTAGGG							6	94	TTAAGGAGTATTTTCAGGAGAACG				1	68	GAGCCTAGGTGTAAGCAGAGC													11	39	TCTCTAGGGATCATGGAACTC							5	5	TTATCAGGACTACTGCGAGGCAAT
			14	28	TGAACACTCTTTCTCTAGGGA							4	97	AGGAGTATTTTCAGGAGAACGATT				1	69	AGCCTAGGTGTAAGCAGAGCC													1	3	GTTTATCAGGACTACTGCGAG							6	62	AGGAATGAGCCTAGGTGTAAGCAG
			1	33	ACTCTTTCTCTAGGGATCATG													1	6	TATCAGGACTACTGCGAGGCA													24	41	TCTAGGGATCATGGAACTCCT							2	64	GAATGAGCCTAGGTGTAAGCAGAG
			13	34	CTCTTTCTCTAGGGATCATGG													1	71	CCTAGGTGTAAGCAGAGCCCA													2	47	GATCATGGAACTCCTAGGAAT							7	65	AATGAGCCTAGGTGTAAGCAGAGC
			5	35	TCTTTCTCTAGGGATCATGGA													2	73	TAGGTGTAAGCAGAGCCCATT													1	48	ATCATGGAACTCCTAGGAATG							10	66	ATGAGCCTAGGTGTAAGCAGAGCC
			59	36	CTTTCTCTAGGGATCATGGAA													1	76	GTGTAAGCAGAGCCCATTTTA													10	49	TCATGGAACTCCTAGGAATGA							2	6	TATCAGGACTACTGCGAGGCAATG
			17	37	TTTCTCTAGGGATCATGGAAC													3	77	TGTAAGCAGAGCCCATTTTAA													9	4	TTTATCAGGACTACTGCGAGG							1	73	TAGGTGTAAGCAGAGCCCATTTTA
			97	38	TTCTCTAGGGATCATGGAACT													3	80	AAGCAGAGCCCATTTTAAGGA													9	50	CATGGAACTCCTAGGAATGAG							1	79	TAAGCAGAGCCCATTTTAAGGAGT
			12	39	TCTCTAGGGATCATGGAACTC													1	81	AGCAGAGCCCATTTTAAGGAG													2	51	ATGGAACTCCTAGGAATGAGC							1	81	AGCAGAGCCCATTTTAAGGAGTAT
			3	3	GTTTATCAGGACTACTGCGAG													3	83	CAGAGCCCATTTTAAGGAGTA													43	52	TGGAACTCCTAGGAATGAGCC							2	91	ATTTTAAGGAGTATTTTCAGGAGA
			63	41	TCTAGGGATCATGGAACTCCT													2	91	ATTTTAAGGAGTATTTTCAGG													11	53	GGAACTCCTAGGAATGAGCCT							1	92	TTTTAAGGAGTATTTTCAGGAGAA
			2	46	GGATCATGGAACTCCTAGGAA													2	92	TTTTAAGGAGTATTTTCAGGA													7	5	TTATCAGGACTACTGCGAGGC							9	94	TTAAGGAGTATTTTCAGGAGAACG
			2	47	GATCATGGAACTCCTAGGAAT													1	93	TTTAAGGAGTATTTTCAGGAG													3	61	TAGGAATGAGCCTAGGTGTAA							1	96	AAGGAGTATTTTCAGGAGAACGAT
			1	48	ATCATGGAACTCCTAGGAATG													9	94	TTAAGGAGTATTTTCAGGAGA													2	62	AGGAATGAGCCTAGGTGTAAG							3	97	AGGAGTATTTTCAGGAGAACGATT
			51	49	TCATGGAACTCCTAGGAATGA													4	95	TAAGGAGTATTTTCAGGAGAA													1	63	GGAATGAGCCTAGGTGTAAGC							2	9	CAGGACTACTGCGAGGCAATGAAC
			20	4	TTTATCAGGACTACTGCGAGG																												2	64	GAATGAGCCTAGGTGTAAGCA
			27	50	CATGGAACTCCTAGGAATGAG																												6	65	AATGAGCCTAGGTGTAAGCAG
			2	51	ATGGAACTCCTAGGAATGAGC																												18	66	ATGAGCCTAGGTGTAAGCAGA
			117	52	TGGAACTCCTAGGAATGAGCC																												59	67	TGAGCCTAGGTGTAAGCAGAG
			10	53	GGAACTCCTAGGAATGAGCCT																												4	69	AGCCTAGGTGTAAGCAGAGCC
			12	5	TTATCAGGACTACTGCGAGGC																												2	6	TATCAGGACTACTGCGAGGCA
			12	61	TAGGAATGAGCCTAGGTGTAA																												3	71	CCTAGGTGTAAGCAGAGCCCA
			3	64	GAATGAGCCTAGGTGTAAGCA																												3	72	CTAGGTGTAAGCAGAGCCCAT
			3	65	AATGAGCCTAGGTGTAAGCAG																												11	73	TAGGTGTAAGCAGAGCCCATT
			2	66	ATGAGCCTAGGTGTAAGCAGA																												5	77	TGTAAGCAGAGCCCATTTTAA
			44	67	TGAGCCTAGGTGTAAGCAGAG																												1	7	ATCAGGACTACTGCGAGGCAA
			2	69	AGCCTAGGTGTAAGCAGAGCC																												6	80	AAGCAGAGCCCATTTTAAGGA
			8	6	TATCAGGACTACTGCGAGGCA																												3	81	AGCAGAGCCCATTTTAAGGAG
			1	70	GCCTAGGTGTAAGCAGAGCCC																												4	82	GCAGAGCCCATTTTAAGGAGT
			6	73	TAGGTGTAAGCAGAGCCCATT																												8	83	CAGAGCCCATTTTAAGGAGTA
			10	77	TGTAAGCAGAGCCCATTTTAA																												1	8	TCAGGACTACTGCGAGGCAAT
			2	79	TAAGCAGAGCCCATTTTAAGG																												1	90	CATTTTAAGGAGTATTTTCAG
			7	80	AAGCAGAGCCCATTTTAAGGA																												3	91	ATTTTAAGGAGTATTTTCAGG
			1	81	AGCAGAGCCCATTTTAAGGAG																												23	92	TTTTAAGGAGTATTTTCAGGA
			4	82	GCAGAGCCCATTTTAAGGAGT																												24	93	TTTAAGGAGTATTTTCAGGAG
			4	83	CAGAGCCCATTTTAAGGAGTA																												40	94	TTAAGGAGTATTTTCAGGAGA
			1	88	CCCATTTTAAGGAGTATTTTC																												20	95	TAAGGAGTATTTTCAGGAGAA
			10	8	TCAGGACTACTGCGAGGCAAT																												1	96	AAGGAGTATTTTCAGGAGAAC
			2	90	CATTTTAAGGAGTATTTTCAG
			4	91	ATTTTAAGGAGTATTTTCAGG
			19	92	TTTTAAGGAGTATTTTCAGGA
			17	93	TTTAAGGAGTATTTTCAGGAG
			46	94	TTAAGGAGTATTTTCAGGAGA
			24	95	TAAGGAGTATTTTCAGGAGAA
			1	98	GGAGTATTTTCAGGAGAACGA
			1	99	GAGTATTTTCAGGAGAACGAT
[truncated: 40 more columns]

## Sheet: S2
Table S2. Upregulated genes of scions from WT/OE vs WT/WT under 5% PEG8000 stress for 1 week.
Gene_ID	WT/OE_1PEG	WT/OE_2PEG	WT/OE_3PEG	WT/WT_1PEG	WT/WT_2PEG	WT/WT_3PEG	WT/OE_PEG_average	WT/WT_PEG_average	log2FoldChange	pvalue	padj	Gene_description
JreChr05G10355	9867.66	9453.84	9630.57	1971.93	1960.5	1705.41	9650.69	1879.28	2.35964	0	0	- && Q9FUS8.1 RecName: Full=Glutathione S-transferase U17; Short=AtGSTU17; AltName: Full=GST class-tau member 17; AltName: Full=Glutathione S-transferase 30; AltName: Full=Protein EARLY RESPONSIVE TO DEHYDRATION 9 && PF13417:Glutathione S-transferase, N-terminal domain|PF00043:Glutathione S-transferase, C-terminal domain
JreChr11G10514	7011.23	6900.88	7114.54	1532.86	1503.7	1588.63	7008.88	1541.73	2.18497	0	0	- && P24465.2 RecName: Full=Cytochrome P450 71A1; AltName: Full=ARP-2; AltName: Full=CYPLXXIA1 && PF00067:Cytochrome P450
JreChr12G11826	3943.11	3928.52	4130.32	275.154	242.407	253.549	4000.65	257.037	3.95982	0	0	- && Q9M9V6.2 RecName: Full=Isochorismate synthase 2, chloroplastic; Short=AtIcs2; AltName: Full=Isochorismate mutase 2; AltName: Full=menF-like protein 2; Flags: Precursor && PF00425:chorismate binding enzyme
JreChr03G11470	8164.72	8707.38	8004.39	264.421	237.578	246.184	8292.16	249.394	5.05521	0	0	- && Q03200.1 RecName: Full=Light-regulated protein; Flags: Precursor && PF07207:Light regulated protein Lir1
JreChr02G11762	7055.45	7400.12	7489.73	1202.09	1211.07	1161.49	7315.1	1191.55	2.6175	0	0	- && Q9XEE6.1 RecName: Full=Zinc finger CCCH domain-containing protein 29; Short=AtC3H29; AltName: Full=AtSZF2 && PF13637:Ankyrin repeats (many copies)
JreChr06G11292	15805.4	15243.7	15574.1	4321.47	4833.66	4517.59	15541.1	4557.57	1.76966	0	0	- && Q9SFF9.1 RecName: Full=Germin-like protein subfamily 1 member 7; Flags: Precursor && PF00190:Cupin
novel.2675	8421.57	8743.93	8432.56	1774.84	1893.87	1790.62	8532.69	1819.78	2.22905	0	0	PF06955:Xyloglucan endo-transglycosylase (XET) C-terminus|PF00722:Glycosyl hydrolases family 16
JreChr09G11606	8106.39	8474.59	8444.46	2403.2	2435.66	2574.41	8341.81	2471.09	1.75551	0	0	- && Q94A08.2 RecName: Full=Probable galactinol--sucrose galactosyltransferase 2; AltName: Full=Protein SEED IMBIBITION 2; AltName: Full=Raffinose synthase 2 && PF05691:Raffinose synthase or seed imbibition protein Sip1
JreChr15G11218	5572.67	5713.86	5694.87	926.936	1014.05	993.154	5660.47	978.048	2.53305	0	0	- && Q9LE22.1 RecName: Full=Probable calcium-binding protein CML27; AltName: Full=Calmodulin-like protein 27 && PF13202:EF hand|PF13833:EF-hand domain pair
novel.200	9622.1	10480.2	10706.4	906.446	899.128	877.426	10269.6	894.333	3.52095	0	0	PF14577:Sieve element occlusion C-terminus|PF14576:Sieve element occlusion N-terminus
JreChr09G12079	7342.41	7213.5	7359.98	1654.82	1572.27	1714.87	7305.3	1647.32	2.14933	0	0	- && P24805.1 RecName: Full=Stem-specific protein TSJT1 && PF12481:Aluminium induced protein
JreChr07G11031	5132.35	4926.04	5274.27	851.805	725.29	749.074	5110.89	775.39	2.72008	0	0	- && - && PF00582:Universal stress protein family
JreChr15G10265	5243.37	5798.51	5410.51	626.414	671.207	725.928	5484.13	674.516	3.02451	0	0	- && Q9SQI2.2 RecName: Full=Protein GIGANTEA && -
JreChr04G10891	3331.56	3458.13	3389.68	291.741	365.059	397.682	3393.12	351.494	3.27326	0	0	- && Q9LMA8.1 RecName: Full=Protein TIFY 10A; AltName: Full=Jasmonate ZIM domain-containing protein 1 && PF06200:tify domain|PF09425:Divergent CCT motif
JreChr11G12443	5433.42	5463.76	5431.05	1181.6	1181.13	1037.34	5442.74	1133.36	2.26264	0	0	- && Q9FUT0.1 RecName: Full=Glutathione S-transferase U9; Short=AtGSTU9; AltName: Full=GST class-tau member 9; AltName: Full=Glutathione S-transferase 14 && PF13417:Glutathione S-transferase, N-terminal domain
JreChr06G10944	3346.61	3578.38	3383.19	591.288	637.405	632.294	3436.06	620.329	2.46998	0	0	- && Q2HXL0.2 RecName: Full=Respiratory burst oxidase homolog protein C; AltName: Full=NADPH oxidase RBOHC; AltName: Full=StRBOHC && PF08414:Respiratory burst NADPH oxidase|PF08022:FAD-binding domain|PF08030:Ferric reductase NAD binding domain|PF01794:Ferric reductase like transmembrane component
JreChr04G11829	3300.51	3447.55	3464.28	230.27	200.879	217.778	3404.12	216.309	3.97636	0	0	- && - && -
JreChr01G13403	3913.01	3860.22	4190.87	507.375	481.917	458.702	3988.03	482.665	3.04534	0	0	- && O04203.1 RecName: Full=Nematode resistance protein-like HSPRO2; AltName: Full=AKINbetagamma-interacting protein 2; AltName: Full=Ortholog of sugar beet HS1 PRO-1 protein 2; AltName: Full=Protein Hs1pro-2 && PF07231:Hs1pro-1 N-terminus|PF07014:Hs1pro-1 protein C-terminus
JreChr07G10637	6210.57	5969.73	5735.96	1462.61	1377.18	1507.62	5972.09	1449.14	2.04379	0	0	- && Q9SV13.1 RecName: Full=Sulfate transporter 3.1; AltName: Full=AST12; AltName: Full=AtST1 && PF00916:Sulfate permease family|PF01740:STAS domain
JreChr01G13440	3899.83	3724.59	3880.56	520.06	509.924	613.357	3834.99	547.78	2.80956	0	0	- && Q9XEE6.1 RecName: Full=Zinc finger CCCH domain-containing protein 29; Short=AtC3H29; AltName: Full=AtSZF2 && PF13637:Ankyrin repeats (many copies)
JreChr12G11289	4147.28	4432.57	4335.76	1023.53	1007.29	994.206	4305.2	1008.34	2.0938	0	0	- && Q93VY3.1 RecName: Full=NAC domain-containing protein 72; Short=ANAC072; AltName: Full=Protein RESPONSIVE TO DESICCATION 26 && PF02365:No apical meristem (NAM) protein
JreChr09G10550	5440.01	5365.64	5144.52	834.242	783.236	839.552	5316.72	819.01	2.6993	0	0	- && Q9FNH6.1 RecName: Full=NDR1/HIN1-Like protein 3 && PF03168:Late embryogenesis abundant protein
JreChr08G11971	5763.66	5725.4	6038.71	281.984	296.49	285.111	5842.59	287.862	4.34262	0	0	- && Q9FUT0.1 RecName: Full=Glutathione S-transferase U9; Short=AtGSTU9; AltName: Full=GST class-tau member 9; AltName: Full=Glutathione S-transferase 14 && PF13417:Glutathione S-transferase, N-terminal domain
JreChr09G12421	3602.52	3875.61	3723.78	180.509	146.796	127.3	3733.97	151.535	4.61893	0	0	- && F6H7K5.1 RecName: Full=Thiamine thiazole synthase 2, chloroplastic; AltName: Full=Thiazole biosynthetic enzyme 2; Flags: Precursor && PF01946:Thi4 family
JreChr13G11932	4141.63	4307.52	4337.92	282.959	317.737	285.111	4262.36	295.269	3.85036	0	0	- && - && -
JreChr08G11845	3463.28	3530.28	3431.85	485.91	526.342	468.171	3475.13	493.474	2.81499	0	0	- && Q9ZPE7.1 RecName: Full=Protein EXORDIUM; Flags: Precursor && PF04674:Phosphate-induced protein 1 conserved region
novel.2250	3435.99	3463.91	3385.35	371.75	387.272	387.162	3428.42	382.061	3.16601	0	0	PF06955:Xyloglucan endo-transglycosylase (XET) C-terminus|PF00722:Glycosyl hydrolases family 16
JreChr14G11124	5341.22	5900.47	6085.2	722.034	620.987	608.096	5775.63	650.373	3.14961	0	0	- && F8WKW8.1 RecName: Full=Beta-D-glucosyl crocetin beta-1,6-glucosyltransferase; AltName: Full=UDP-glucose glucosyltransferase 9; Short=GjUGT9; AltName: Full=UDP-glycosyltransferase 94E5 && PF00201:UDP-glucoronosyl and UDP-glucosyl transferase
JreChr01G12112	3669.33	3929.48	3828.66	374.677	435.56	387.162	3809.15	399.133	3.25363	0	0	- && Q8VYR4.1 RecName: Full=Cellulose synthase-like protein G2; Short=AtCslG2 && PF03552:Cellulose synthase
JreChr01G12139	3304.27	3085.87	3691.34	255.639	241.441	193.581	3360.49	230.22	3.86395	0	0	- && - && PF14577:Sieve element occlusion C-terminus
JreChr08G11843	3160.32	3251.32	3240.47	409.803	442.321	429.244	3217.37	427.123	2.91308	0	0	- && Q9ZPE7.1 RecName: Full=Protein EXORDIUM; Flags: Precursor && PF04674:Phosphate-induced protein 1 conserved region
JreChr11G12472	2927.93	2923.3	2987.46	407.852	463.568	425.036	2946.23	432.152	2.76864	0	0	- && Q9XFI1.1 RecName: Full=Thioredoxin-like 1-2, chloroplastic; AltName: Full=Atypical cysteine/histidine-rich thioredoxin 5; Short=AtACHT5; AltName: Full=Lilium-type thioredoxin 1-2; Flags: Precursor && PF00085:Thioredoxin
JreChr13G11369	3722.95	3631.28	3751.89	101.475	133.276	85.2177	3702.04	106.656	5.11047	0	0	- && - && -
JreChr07G10735	2000.25	2093.16	1998.13	123.917	123.618	118.884	2030.51	122.14	4.0546	0	0	- && Q93ZT5.1 RecName: Full=EID1-like F-box protein 3 && -
JreChr08G11844	2448.1	2345.18	2268.43	185.387	211.503	224.091	2353.91	206.994	3.50954	0	0	- && Q9ZPE7.1 RecName: Full=Protein EXORDIUM; Flags: Precursor && PF04674:Phosphate-induced protein 1 conserved region
JreChr06G11454	1978.61	1978.69	2041.37	171.727	184.461	176.748	1999.56	177.645	3.49215	0	0	- && - && -
JreChr11G11833	1937.22	2060.45	1967.85	171.727	203.777	156.758	1988.51	177.421	3.48337	1.36465e-302	7.13892e-300	- && Q9LSQ6.1 RecName: Full=Calcium-binding protein PBP1; AltName: Full=KIC-related protein 2; AltName: Full=PINOID-binding protein 1 && PF13833:EF-hand domain pair
JreChr03G11895	1658.72	1754.56	1643.48	108.305	103.337	116.78	1685.59	109.474	3.94675	2.12086e-301	1.08894e-298	- && - && PF13359:DDE superfamily endonuclease
JreChr03G12279	13953.8	14767.5	14201	3891.18	4398.1	3990.5	14307.4	4093.26	1.80528	5.16862e-299	2.60555e-296	- && - && -
JreChr03G12396	1886.41	1848.83	2053.27	106.354	83.0559	134.665	1929.5	108.025	4.16524	4.64956e-297	2.30203e-294	- && - && -
JreChr06G11351	6153.18	5861.99	6090.61	1730.93	1632.14	1564.43	6035.26	1642.5	1.87701	2.9057e-288	1.38902e-285	- && P83004.1 RecName: Full=13S globulin basic chain && PF00190:Cupin
JreChr11G10870	2794.33	2978.13	3029.62	554.21	517.65	499.733	2934.03	523.865	2.48458	3.84867e-286	1.77847e-283	- && Q9SVG5.1 RecName: Full=Berberine bridge enzyme-like 18; Short=AtBBE-like 18; Flags: Precursor && PF08031:Berberine and berberine like|PF01565:FAD binding domain
JreChr08G10344	1682.24	1659.33	1763.5	97.5722	126.515	85.2177	1701.69	103.102	4.0393	6.18156e-286	2.80967e-283	- && - && -
JreChr04G11035	1504.42	1490.99	1587.26	97.5722	81.1243	90.478	1527.56	89.7248	4.0898	2.43109e-278	1.06991e-275	- && - && PF13359:DDE superfamily endonuclease
JreChr09G12478	2080.23	2045.06	2105.17	136.601	213.434	169.383	2076.82	173.14	3.58317	2.83801e-276	1.22948e-273	- && - && -
novel.2249	1710.47	1730.51	1705.11	198.072	181.564	183.06	1715.36	187.565	3.19265	2.84283e-274	1.21262e-271	PF00722:Glycosyl hydrolases family 16|PF06955:Xyloglucan endo-transglycosylase (XET) C-terminus
JreChr03G12543	8673.72	8384.17	8623.94	2961.32	2749.54	2809.03	8560.61	2839.96	1.59176	1.77344e-272	7.45004e-270	- && Q9FKS8.1 RecName: Full=Lysine histidine transporter 1 && PF01490:Transmembrane amino acid transporter protein
JreChr03G10013	3181.96	3292.68	3301.02	659.588	740.742	673.325	3258.55	691.218	2.23635	1.83966e-272	7.61291e-270	- && - && -
JreChr07G12864	21954.8	21237.5	21421.5	7910.18	8477.49	7926.29	21537.9	8104.66	1.40997	3.16094e-270	1.28883e-267	- && Q9ZP41.1 RecName: Full=EG45-like domain containing protein; AltName: Full=Blight-associated protein p12; AltName: Full=Plant natriuretic peptide; Short=PNP; Flags: Precursor && PF03330:Rare lipoprotein A (RlpA)-like double-psi beta-barrel
JreChr03G13246	2628.74	2606.83	2684.71	513.23	500.267	542.868	2640.09	518.788	2.34811	5.46141e-270	2.19454e-267	- && Q9FGH9.1 RecName: Full=Exocyst complex component EXO70B1; Short=AtExo70b1; AltName: Full=Exocyst subunit Exo70 family protein B1 && PF03081:Exo70 exocyst complex subunit
JreChr03G12197	2500.79	2813.64	2455.49	231.246	316.771	285.111	2589.97	277.709	3.22164	1.26407e-268	5.00678e-266	- && O82337.1 RecName: Full=Arabinogalactan peptide 16; Short=AG-peptide 16; Flags: Precursor && PF06376:Protein of unknown function (DUF1070)
JreChr03G10854	2931.7	2713.6	2752.83	561.04	538.897	554.441	2799.38	551.459	2.34412	1.21408e-267	4.74109e-265	- && - && -
JreChr07G11403	3755.88	3611.08	3691.34	931.815	965.766	920.561	3686.1	939.38	1.97199	1.72268e-267	6.63377e-265	- && Q9FYB5.2 RecName: Full=Chaperone protein dnaJ 11, chloroplastic; Short=AtDjC11; Short=AtJ11; Flags: Precursor && PF00226:DnaJ domain
JreChr15G11702	1623.91	1487.14	1602.39	68.3005	104.303	79.9573	1571.15	84.1869	4.21978	6.73839e-267	2.5593e-264	- && - && -
JreChr01G14028	1734.93	1722.81	1826.21	192.217	208.605	212.518	1761.32	204.447	3.10732	8.3479e-266	3.12776e-263	- && Q9SUP6.1 RecName: Full=Probable WRKY transcription factor 53; AltName: Full=WRKY DNA-binding protein 53 && PF03106:WRKY DNA -binding domain
JreChr05G10472	4739.07	4845.24	5145.61	1286	1210.1	1140.44	4909.97	1212.18	2.01717	8.89434e-264	3.2448e-261	- && Q6PQJ9.1 RecName: Full=3-oxo-Delta(4,5)-steroid 5-beta-reductase; AltName: Full=Delta(4)-3-oxosteroid 5-beta-reductase; AltName: Full=Delta-4,5-steroid 5-beta-reductase; Short=At5beta-StR; AltName: Full=Progesterone 5-beta-reductase; Short=5beta-POR && -
JreChr11G11858	2017.19	2166.26	2165.72	320.037	309.045	345.079	2116.39	324.72	2.7054	3.33513e-256	1.20091e-253	- && Q69VG1.1 RecName: Full=Chitin-inducible gibberellin-responsive protein 1 && PF03514:GRAS domain family
JreChr13G11506	2971.21	3183.98	2932.31	620.559	648.995	580.743	3029.17	616.765	2.29535	6.1124e-256	2.17272e-253	- && P12333.1 RecName: Full=Chlorophyll a-b binding protein, chloroplastic; AltName: Full=LHCII type I CAB; Short=LHCP; Flags: Precursor && PF00504:Chlorophyll A-B binding protein
JreChr01G12445	5279.12	5302.15	5268.87	1513.34	1612.83	1657.01	5283.38	1594.39	1.72888	1.32398e-254	4.64668e-252	- && O24371.1 RecName: Full=Linoleate 13S-lipoxygenase 3-1, chloroplastic; Flags: Precursor && PF00305:Lipoxygenase|PF01477:PLAT/LH2 domain
JreChr01G13915	1682.24	1809.39	1838.1	176.606	202.811	218.831	1776.58	199.416	3.15692	7.02722e-251	2.43546e-248	- && Q3EBF7.1 RecName: Full=Delta(8)-fatty-acid desaturase 2; AltName: Full=Delta(8)-sphingolipid desaturase 2; AltName: Full=Sphingoid long-chain base desaturase 2; Short=Sphingoid LCB desaturase 2; AltName: Full=Sphingolipid 8-(E/Z)-desaturase 2 && PF00487:Fatty acid desaturase|PF00173:Cytochrome b5-like Heme/Steroid binding domain
JreChr01G13127	1895.82	1836.32	1739.71	200.023	208.605	244.08	1823.95	217.57	3.0706	1.65665e-250	5.67064e-248	- && Q9SV31.1 RecName: Full=Probable aquaporin PIP2-5; AltName: Full=Plasma membrane intrinsic protein 2-5; Short=AtPIP2;5; AltName: Full=Plasma membrane intrinsic protein 2d; Short=PIP2d && PF00230:Major intrinsic protein
JreChr16G10107	1896.76	2092.2	2060.84	265.396	249.168	296.684	2016.6	270.416	2.90051	3.16492e-250	1.07013e-247	- && O64851.1 RecName: Full=IQ domain-containing protein IQM4; AltName: Full=IQ motif-containing protein 4 && -
JreChr10G12128	8772.51	8084.05	8357.96	2500.78	2458.84	2203.03	8404.84	2387.55	1.81518	3.40029e-249	1.13586e-246	- && P31237.1 RecName: Full=1-aminocyclopropane-1-carboxylate oxidase; Short=ACC oxidase; AltName: Full=Ethylene-forming enzyme; Short=EFE && PF14226:non-haem dioxygenase in morphine synthesis N-terminal|PF03171:2OG-Fe(II) oxygenase superfamily
JreChr08G12178	1991.79	2013.32	2044.62	340.527	354.436	344.027	2016.57	346.33	2.54134	2.94373e-248	9.60211e-246	- && P46573.2 RecName: Full=Protein kinase APK1B, chloroplastic; Flags: Precursor && PF07714:Protein tyrosine kinase
JreChr16G11133	6897.39	7157.71	6885.31	2145.61	2304.32	2342.96	6980.14	2264.3	1.62454	2.68055e-245	8.54262e-243	- && Q9SQI2.2 RecName: Full=Protein GIGANTEA && -
JreChr09G11778	1376.47	1259.16	1427.23	59.519	73.3982	68.3845	1354.29	67.1006	4.33482	1.70708e-242	5.37847e-240	- && Q43019.1 RecName: Full=Non-specific lipid-transfer protein 3; Short=LTP 3; Flags: Precursor && PF00234:Protease inhibitor/seed storage/LTP family
JreChr07G11727	3404.95	3419.66	3151.8	708.374	651.892	762.751	3325.47	707.672	2.23394	6.51372e-240	2.02921e-237	- && O22533.1 RecName: Full=Zinc finger protein ZAT6; AltName: Full=COLD INDUCED ZINC FINGER PROTEIN 2 && PF13912:C2H2-type zinc finger
JreChr03G12406	8637.97	9183.53	9047.79	3224.76	3003.53	3134.12	8956.43	3120.8	1.521	1.45702e-239	4.43927e-237	- && Q8RX87.2 RecName: Full=Probable galactinol--sucrose galactosyltransferase 6; AltName: Full=Protein DARK INDUCIBLE 10; AltName: Full=Raffinose synthase 6 && PF05691:Raffinose synthase or seed imbibition protein Sip1
JreChr07G11120	1781.97	2078.73	2161.39	223.44	203.777	234.612	2007.37	220.61	3.18654	9.79913e-239	2.95316e-236	- && - && PF07676:WD40-like Beta Propeller Repeat
JreChr12G10885	1481.84	1316.88	1394.8	114.159	120.721	104.155	1397.84	113.012	3.62661	1.10568e-234	3.26128e-232	- && Q9SUP6.1 RecName: Full=Probable WRKY transcription factor 53; AltName: Full=WRKY DNA-binding protein 53 && PF03106:WRKY DNA -binding domain
JreChr04G11937	1543.94	1456.36	1681.32	160.994	143.899	167.279	1560.54	157.391	3.31065	7.10328e-230	2.07311e-227	- && Q9FHP6.1 RecName: Full=Protein C2-DOMAIN ABA-RELATED 1; Contains: RecName: Full=Protein C2-DOMAIN ABA-RELATED 1, N-terminally processed && PF00168:C2 domain
JreChr03G12772	5339.34	5179.99	4957.47	1519.2	1591.58	1440.28	5158.93	1517.02	1.76552	7.99036e-230	2.30772e-227	- && Q8VYH6.1 RecName: Full=Cytochrome b561 and DOMON domain-containing protein At4g17280; AltName: Full=Protein b561A.tha2; Flags: Precursor && PF04526:Protein of unknown function (DUF568)|PF03188:Eukaryotic cytochrome b561
JreChr03G11446	2598.64	2583.74	2518.2	595.19	560.144	604.94	2566.86	586.758	2.12996	8.14052e-230	2.32684e-227	- && Q67YE6.2 RecName: Full=Zinc finger AN1 domain-containing stress-associated protein 12; Short=AtSAP12 && PF01428:AN1-like Zinc finger
JreChr05G12396	2988.15	3123.38	3096.66	797.165	794.825	821.667	3069.4	804.552	1.93192	4.99047e-229	1.4119e-226	- && Q6FWT9.1 RecName: Full=Nuclear distribution protein PAC1; AltName: Full=Lissencephaly-1 homolog; Short=LIS-1; AltName: Full=nudF homolog && PF00400:WD domain, G-beta repeat
JreChr09G11130	1728.35	1637.2	1617.53	161.97	216.332	171.487	1661.03	183.263	3.17848	3.29959e-228	9.14845e-226	- && - && PF03760:Late embryogenesis abundant (LEA) group 1
JreChr09G10087	2521.49	2526.03	2560.37	572.749	609.398	549.18	2535.96	577.109	2.13461	1.60552e-225	4.4074e-223	- && A9LIW2.2 RecName: Full=CSC1-like protein ERD4; AltName: Full=Protein EARLY-RESPONSIVE TO DEHYDRATION STRESS 4 && PF13967:Late exocytosis, associated with Golgi transport|PF14703:Cytosolic domain of 10TM putative phosphate transporter|PF02714:Calcium-dependent channel, 7TM region, putative phosphate
JreChr14G11234	4667.57	5009.73	4686.08	1501.64	1518.18	1451.86	4787.79	1490.56	1.68331	1.10299e-220	2.88504e-218	- && P12333.1 RecName: Full=Chlorophyll a-b binding protein, chloroplastic; AltName: Full=LHCII type I CAB; Short=LHCP; Flags: Precursor && PF00504:Chlorophyll A-B binding protein
JreChr15G10057	1433.86	1263.97	1259.64	29.2717	36.6991	30.51	1319.16	32.1603	5.35646	4.04211e-219	1.0474e-216	- && Q9FY79.1 RecName: Full=Laccase-14; AltName: Full=Benzenediol:oxygen oxidoreductase 14; AltName: Full=Diphenol oxidase 14; AltName: Full=Urishiol oxidase 14; Flags: Precursor && PF07731:Multicopper oxidase|PF00394:Multicopper oxidase|PF07732:Multicopper oxidase
JreChr05G12175	6407.21	6381.44	6368.48	2448.09	2446.28	2474.47	6385.71	2456.28	1.37847	6.20696e-219	1.59346e-216	- && - && -
JreChr03G11665	3185.73	3414.85	3308.58	871.32	815.106	757.49	3303.05	814.639	2.0186	3.42022e-217	8.62081e-215	- && P27140.2 RecName: Full=Beta carbonic anhydrase 1, chloroplastic; Short=AtbCA1; Short=AtbetaCA1; AltName: Full=Beta carbonate dehydratase 1; AltName: Full=Protein SALICYLIC ACID-BINDING PROTEIN 3; Short=AtSABP3; Flags: Precursor && PF00484:Carbonic anhydrase
JreChr06G12203	1100.8	1221.65	1212.07	63.4219	69.5351	70.4887	1178.17	67.8153	4.11942	3.14876e-216	7.8651e-214	- && Q9C9W9.1 RecName: Full=Adagio protein 3; AltName: Full=F-box only protein 2a; Short=FBX2a; AltName: Full=Flavin-binding kelch repeat F-box protein 1 && PF13426:PAS domain|PF13418:Galactose oxidase, central domain|PF07646:Kelch motif|PF13415:Galactose oxidase, central domain
JreChr02G11556	1317.19	1392.87	1378.58	172.703	156.454	159.915	1362.88	163.024	3.06303	5.7935e-212	1.42151e-209	- && Q01667.1 RecName: Full=Chlorophyll a-b binding protein 6, chloroplastic; AltName: Full=LHCI-730; AltName: Full=LHCII type III CAB-6; AltName: Full=Light-harvesting complex protein Lhca1; Flags: Precursor && PF00504:Chlorophyll A-B binding protein
JreChr15G10030	2064.23	1933.48	2054.35	401.998	374.717	410.307	2017.35	395.674	2.35073	4.85508e-210	1.18081e-207	- && Q9FY79.1 RecName: Full=Laccase-14; AltName: Full=Benzenediol:oxygen oxidoreductase 14; AltName: Full=Diphenol oxidase 14; AltName: Full=Urishiol oxidase 14; Flags: Precursor && PF00394:Multicopper oxidase|PF07732:Multicopper oxidase|PF07731:Multicopper oxidase
JreChr07G12032	19743.8	20029.3	20275.3	8754.18	8993.21	8389.2	20016.1	8712.2	1.19986	3.00419e-209	7.24298e-207	- && - && PF10604:Polyketide cyclase / dehydrase and lipid transport
JreChr13G10057	3162.21	3161.86	3345.35	915.227	933.896	903.728	3223.14	917.617	1.81192	4.33262e-208	1.03557e-205	- && Q39023.2 RecName: Full=Mitogen-activated protein kinase 3; Short=AtMPK3; Short=MAP kinase 3 && PF00069:Protein kinase domain
JreChr01G11432	1388.7	1477.52	1398.04	195.144	195.085	171.487	1421.42	187.239	2.92256	1.67709e-205	3.9406e-203	- && Q8L9T5.2 RecName: Full=RING-H2 finger protein ATL2; AltName: Full=Protein ARABIDOPSIS TOXICOS EN LEVADURA 2; Short=Protein ATL2; AltName: Full=RING-type E3 ubiquitin transferase ATL2 && PF13639:Ring finger domain
JreChr13G11700	4617.7	4566.28	4524.98	1582.62	1596.41	1499.2	4569.65	1559.41	1.5507	2.16406e-205	5.04207e-203	- && Q43054.1 RecName: Full=Trans-cinnamate 4-monooxygenase; AltName: Full=Cinnamic acid 4-hydroxylase; Short=C4H; Short=CA4H; AltName: Full=Cytochrome P450 73; AltName: Full=Cytochrome P450C4H [Populus sieboldii x Populus grandidentata] && PF00067:Cytochrome P450
JreChr13G11759	6223.74	6567.09	7096.16	1814.84	1935.39	2031.55	6628.99	1927.26	1.78231	4.99472e-205	1.15403e-202	- && Q6IEQ7.1 RecName: Full=WRKY transcription factor WRKY24; Short=OsWRKY24 && PF03106:WRKY DNA -binding domain
JreChr15G11648	1526.06	1557.36	1412.1	219.537	203.777	209.362	1498.51	210.892	2.82945	1.89537e-204	4.34307e-202	- && Q9WTV1.3 RecName: Full=Chitinase-3-like protein 1; AltName: Full=Cartilage glycoprotein 39; Short=CGP-39; Short=GP-39; Flags: Precursor && PF00704:Glycosyl hydrolases family 18
JreChr12G11228	2950.51	3192.64	3051.25	705.447	713.701	810.094	3064.8	743.081	2.04543	9.09578e-204	2.06713e-201	- && - && PF13499:EF-hand domain pair|PF01699:Sodium/calcium exchanger protein
JreChr07G12285	1195.82	1133.15	1235.85	37.0774	25.1099	25.2497	1188.28	29.1457	5.34553	1.6385e-203	3.69342e-201	- && - && PF10358:N-terminal C2 in EEIG1 and EHBP1 proteins
JreChr11G11771	14414.8	13767.1	14585.9	6186.08	6226.29	6049.4	14255.9	6153.92	1.21182	3.52333e-202	7.87806e-200	- && Q93VY3.1 RecName: Full=NAC domain-containing protein 72; Short=ANAC072; AltName: Full=Protein RESPONSIVE TO DESICCATION 26 && PF02365:No apical meristem (NAM) protein
JreChr06G10586	1689.77	1951.75	1721.33	287.838	275.243	267.226	1787.62	276.769	2.69088	4.59703e-201	1.01157e-198	- && - && -
JreChr13G12062	1394.34	1393.83	1355.87	142.455	175.769	186.216	1381.35	168.147	3.04065	6.99485e-200	1.52708e-197	- && O81077.1 RecName: Full=Abscisic acid 8'-hydroxylase 2; Short=ABA 8'-hydroxylase 2; AltName: Full=Cytochrome P450 707A2 && PF00067:Cytochrome P450
JreChr11G11444	2943.93	2780.94	2816.62	599.093	705.975	696.47	2847.16	667.179	2.09398	1.15287e-199	2.49723e-197	- && A7VLV1.1 RecName: Full=Protein STAY-GREEN, chloroplastic; AltName: Full=Protein STAYGREEN; Flags: Precursor [Pisum sativum] && PF12638:Staygreen protein
JreChr06G11356	1134.67	1097.56	1082.32	96.5965	99.4739	84.1656	1104.85	93.412	3.56159	8.60801e-198	1.85012e-195	- && - && PF14009:Domain of unknown function (DUF4228)
JreChr09G10554	1397.17	1359.21	1493.19	201.974	197.016	200.945	1416.52	199.979	2.82404	1.25637e-197	2.67955e-195	- && Q9FNH6.1 RecName: Full=NDR1/HIN1-Like protein 3 && PF03168:Late embryogenesis abundant protein
JreChr11G10029	1022.71	1094.68	1054.21	46.8347	63.7405	64.1763	1057.2	58.2505	4.18427	1.62813e-197	3.44592e-195	- && Q9FMV7.1 RecName: Full=Cytochrome P450 94B1 && PF00067:Cytochrome P450
JreChr11G10303	1131.85	1172.59	1260.72	123.917	103.337	114.676	1188.39	113.976	3.38203	1.65987e-194	3.48647e-192	- && O80341.1 RecName: Full=Ethylene-responsive transcription factor 5; Short=AtERF5; AltName: Full=Ethylene-responsive element-binding factor 5; Short=EREBP-5 && PF00847:AP2 domain
JreChr10G12046	5866.22	5432.01	5549.99	1843.14	1728.72	1594.94	5616.07	1722.27	1.70473	7.07141e-194	1.47415e-191	- && Q9SB81.2 RecName: Full=Peroxidase 42; Short=Atperox P42; AltName: Full=ATP1a/ATP1b; AltName: Full=PRXR1; Flags: Precursor && PF00141:Peroxidase
JreChr04G11928	1288.03	1158.16	1262.88	134.65	126.515	102.051	1236.36	121.072	3.34831	2.32535e-192	4.77574e-190	- && Q9LE22.1 RecName: Full=Probable calcium-binding protein CML27; AltName: Full=Calmodulin-like protein 27 && PF13499:EF-hand domain pair
JreChr07G11456	6719.57	7009.58	6883.15	2803.25	2748.57	2682.78	6870.77	2744.87	1.3235	2.75799e-192	5.62266e-190	- && Q9FYG4.1 RecName: Full=Aldehyde oxidase GLOX1; AltName: Full=Glyoxal oxidase 1; Flags: Precursor && PF07250:Glyoxal oxidase N-terminus|PF09118:Domain of unknown function (DUF1929)
JreChr06G12017	1177.01	1266.86	1320.19	142.455	152.591	135.717	1254.69	143.588	3.12532	2.31068e-191	4.67635e-189	- && Q6LA42.2 RecName: Full=Two-component response regulator-like APRR5; AltName: Full=Pseudo-response regulator 5 && PF00072:Response regulator receiver domain|PF06203:CCT motif
JreChr09G10793	1211.82	1141.81	1172.06	130.747	95.6108	98.8946	1175.23	108.417	3.43666	4.65356e-190	9.3496e-188	- && Q7XIM0.1 RecName: Full=Calcium-dependent protein kinase 17; Short=OsCDPK17; Short=OsCPK17 && PF13499:EF-hand domain pair|PF00069:Protein kinase domain|PF13833:EF-hand domain pair
JreChr03G10808	1003.89	1014.83	1022.85	37.0774	37.6649	26.3017	1013.86	33.6814	4.90446	8.42245e-189	1.65618e-186	- && - && -
JreChr09G10404	1752.81	1724.74	1792.69	302.474	362.162	328.246	1756.75	330.961	2.40761	4.83738e-188	9.44516e-186	- && Q8VYJ1.1 RecName: Full=2-succinylbenzoate--CoA ligase, chloroplastic/peroxisomal; AltName: Full=Acyl-activating enzyme 14; AltName: Full=O-succinylbenzoyl-CoA ligase; Flags: Precursor && PF00501:AMP-binding enzyme|PF13193:AMP-binding enzyme C-terminal domain
JreChr10G10774	2151.73	2200.89	2195.99	577.627	550.487	535.504	2182.87	554.539	1.97624	3.07159e-184	5.95544e-182	- && Q9LMR5.1 RecName: Full=F-box/kelch-repeat protein At1g15670 && PF01344:Kelch motif|PF00646:F-box domain
JreChr03G10216	1865.71	1755.52	1757.01	370.774	392.101	364.016	1792.75	375.63	2.25439	1.13519e-183	2.18571e-181	- && A6T923.1 RecName: Full=FAD-dependent urate hydroxylase; AltName: Full=FAD-dependent urate oxidase && PF01494:FAD binding domain
JreChr05G11236	961.551	994.634	973.113	58.5433	37.6649	57.8638	976.433	51.3573	4.25349	7.83266e-183	1.49771e-180	- && Q5PNY6.1 RecName: Full=U-box domain-containing protein 21; AltName: Full=Plant U-box protein 21 && PF04564:U-box domain
JreChr05G12605	1072.57	1011.95	1140.7	96.5965	97.5423	103.103	1075.08	99.0806	3.44017	1.1436e-182	2.17174e-180	- && Q9FYB5.2 RecName: Full=Chaperone protein dnaJ 11, chloroplastic; Short=AtDjC11; Short=AtJ11; Flags: Precursor && PF00226:DnaJ domain
JreChr06G10584	2404.82	2376.93	2496.58	649.831	570.768	566.014	2426.11	595.537	2.0255	3.29979e-182	6.18176e-180	- && Q9CA57.1 RecName: Full=Glutathione S-transferase U10; Short=AtGSTU10; AltName: Full=GST class-tau member 10 && PF13417:Glutathione S-transferase, N-terminal domain
JreChr06G11996	2565.71	2606.83	2692.28	696.666	735.914	640.711	2621.6	691.097	1.9221	1.73737e-181	3.21135e-179	- && F4JN35.1 RecName: Full=Protein NTM1-like 9; AltName: Full=Calmodulin-binding NAC protein && PF02365:No apical meristem (NAM) protein
JreChr01G12428	1494.07	1717.04	1633.75	266.372	224.058	206.206	1614.96	232.212	2.79589	2.22603e-180	4.08735e-178	- && Q9LMA8.1 RecName: Full=Protein TIFY 10A; AltName: Full=Jasmonate ZIM domain-containing protein 1 && PF06200:tify domain|PF09425:Divergent CCT motif
JreChr01G12061	4421.07	4108.4	4126	1373.82	1448.65	1439.23	4218.49	1420.57	1.57058	9.3732e-180	1.68754e-177	- && - && -
JreChr11G11830	1052.81	1114.88	1025.01	115.135	106.234	99.9466	1064.23	107.105	3.31147	5.91892e-179	1.05876e-176	- && Q9LSQ6.1 RecName: Full=Calcium-binding protein PBP1; AltName: Full=KIC-related protein 2; AltName: Full=PINOID-binding protein 1 && PF13833:EF-hand domain pair
JreChr07G11622	1125.26	1199.53	1215.31	129.771	97.5423	137.821	1180.03	121.712	3.28055	1.09738e-178	1.95039e-176	- && Q9SB52.1 RecName: Full=Mitochondrial uncoupling protein 4; Short=AtPUMP4; AltName: Full=Mitochondrial dicarboxylate carrier 2 && PF00153:Mitochondrial carrier protein
JreChr05G10880	893.81	916.718	949.326	42.9318	40.5622	43.1349	919.951	42.2096	4.44636	5.24924e-178	9.27009e-176	- && P47248.1 RecName: Full=DnaJ-like protein MG002 && PF00226:DnaJ domain|PF13370:4Fe-4S single cluster domain of Ferredoxin I
JreChr14G10538	1204.29	1238	1217.47	155.14	187.359	162.019	1219.92	168.172	2.85765	8.70103e-176	1.51726e-173	- && Q9FMS6.1 RecName: Full=Probable CCR4-associated factor 1 homolog 11 && PF04857:CAF1 family ribonuclease
JreChr14G11583	4963	5033.77	5001.8	1898.76	1860.06	1715.93	4999.52	1824.92	1.45336	7.53858e-175	1.30634e-172	- && - && PF00582:Universal stress protein family
JreChr03G10832	1344.48	1389.03	1453.18	188.314	231.784	229.351	1395.56	216.483	2.68907	1.66036e-172	2.85933e-170	- && - && -
JreChr12G10751	3144.33	2965.63	3037.19	998.164	987.978	973.165	3049.05	986.436	1.62797	1.04402e-171	1.76503e-169	- && Q39219.2 RecName: Full=Ubiquinol oxidase 1a, mitochondrial; AltName: Full=Alternative oxidase 1a; Flags: Precursor && PF01786:Alternative oxidase
JreChr02G10503	1175.12	1148.54	1058.53	129.771	127.481	149.394	1127.4	135.549	3.0592	2.55991e-170	4.30158e-168	- && Q8L9T5.2 RecName: Full=RING-H2 finger protein ATL2; AltName: Full=Protein ARABIDOPSIS TOXICOS EN LEVADURA 2; Short=Protein ATL2; AltName: Full=RING-type E3 ubiquitin transferase ATL2 && PF13639:Ring finger domain
JreChr07G11977	986.014	856.117	961.219	28.2959	37.6649	38.9266	934.45	34.9625	4.74311	4.14372e-170	6.92101e-168	- && Q2HIV9.1 RecName: Full=Transcription factor bHLH35; AltName: Full=Basic helix-loop-helix protein 35; Short=AtbHLH35; Short=bHLH 35; AltName: Full=Transcription factor EN 41; AltName: Full=bHLH transcription factor bHLH035 && PF00010:Helix-loop-helix DNA-binding domain
JreChr04G11363	1640.85	1559.29	1696.46	318.085	350.573	315.621	1632.2	328.093	2.31344	4.26575e-170	7.08216e-168	- && Q5N800.1 RecName: Full=Probable chlorophyll(ide) b reductase NYC1, chloroplastic; AltName: Full=Protein NON-YELLOW COLORING 1; Short=OsNYC1; Flags: Precursor && PF00106:short chain dehydrogenase
JreChr07G11192	898.514	908.061	897.426	69.2763	51.1856	64.1763	901.334	61.546	3.87415	1.18791e-169	1.94887e-167	- && - && PF13499:EF-hand domain pair|PF13833:EF-hand domain pair
JreChr03G10047	3237.47	3189.76	3397.25	1037.19	1068.14	1105.73	3274.83	1070.35	1.61342	2.19339e-169	3.55637e-167	- && Q9C598.1 RecName: Full=Protein ATAF2; AltName: Full=NAC domain-containing protein 81; Short=ANAC081 && PF02365:No apical meristem (NAM) protein
JreChr05G12086	3113.28	3128.19	3181	877.174	764.887	933.186	3140.82	858.416	1.87246	1.179e-168	1.88953e-166	- && Q9LV04.1 RecName: Full=Probable plastid-lipid-associated protein 14, chloroplastic; Short=AtPap14; AltName: Full=Fibrillin-11; AltName: Full=OBP3-responsive protein 1; Flags: Precursor && PF00069:Protein kinase domain|PF04755:PAP_fibrillin
JreChr07G11855	2299.44	2312.48	2419.81	664.467	683.762	675.429	2343.91	674.553	1.79656	7.80692e-168	1.22986e-165	- && Q9ZV48.1 RecName: Full=Probable alpha,alpha-trehalose-phosphate synthase [UDP-forming] 11; AltName: Full=Trehalose-6-phosphate synthase 11; Short=AtTPS11 && PF00982:Glycosyltransferase family 20|PF02358:Trehalose-phosphatase
JreChr07G11706	1103.62	1006.18	1045.56	100.499	113.96	75.749	1051.78	96.7363	3.43714	2.84378e-167	4.42959e-165	- && Q94JX5.1 RecName: Full=LIM domain-containing protein WLIM1; AltName: Full=Widely-expressed LIM protein 1; Short=AtWLIM1 && PF00412:LIM domain
JreChr07G11310	1011.42	1002.33	848.771	29.2717	38.6306	28.4059	954.172	32.1027	4.89019	2.93715e-167	4.54946e-165	- && O80494.2 RecName: Full=F-box protein PP2-B15; AltName: Full=Protein PHLOEM PROTEIN 2-LIKE B15; Short=AtPP2-B15 && PF14299:Phloem protein 2|PF00646:F-box domain
JreChr10G11598	2604.28	2643.38	2532.26	781.553	794.825	824.823	2593.31	800.4	1.69667	2.97591e-165	4.50875e-163	- && Q39096.1 RecName: Full=Protein EARLY RESPONSIVE TO DEHYDRATION 15; AltName: Full=PAM2-containing protein CID1; AltName: Full=Polyadenylate-binding protein-interacting protein 1; Short=PABP-interacting protein 1; Short=Poly(A)-binding protein-interacting protein 1; AltName: Full=Protein CTC-INTERACTING DOMAIN 1; AltName: Full=Protein LIGHT STRESS-REGULATED 1 && -
JreChr03G11040	970.019	967.7	955.813	107.329	108.166	85.2177	964.511	100.238	3.26261	5.3787e-162	8.01773e-160	- && - && -
JreChr09G12370	7890.93	7299.12	7541.63	2940.83	2671.31	2560.74	7577.22	2724.29	1.47549	9.97101e-162	1.47838e-159	- && Q41932.2 RecName: Full=Oxygen-evolving enhancer protein 3-2, chloroplastic; Short=OEE3; AltName: Full=16 kDa subunit of oxygen evolving system of photosystem II; AltName: Full=OEC 16 kDa subunit; Flags: Precursor && PF05757:Oxygen evolving enhancer protein 3 (PsbQ)
JreChr03G13399	1149.72	1238.96	1229.37	18.5387	10.6234	12.6248	1206.02	13.929	6.43376	4.87754e-161	7.19333e-159	- && Q9FJ93.1 RecName: Full=Dehydration-responsive element-binding protein 1D; Short=Protein DREB1D; AltName: Full=C-repeat/dehydration-responsive element-binding factor 4; Short=C-repeat-binding factor 4; Short=CRT/DRE-binding factor 4 && PF00847:AP2 domain
JreChr12G11801	887.224	832.068	880.127	65.3734	71.4667	54.7076	866.473	63.8492	3.75809	2.14617e-160	3.14839e-158	- && H2DH21.1 RecName: Full=Cytochrome P450 CYP72A219; AltName: Full=Cytochrome P450 CYP72A129 [Panax ginseng] && PF00067:Cytochrome P450
JreChr12G11007	7874	8590.02	8548.26	3464.79	3469.03	3516.02	8337.43	3483.28	1.25906	3.63811e-159	5.30896e-157	- && Q9SMT7.1 RecName: Full=Oxalate--CoA ligase; AltName: Full=4-coumarate--CoA ligase isoform 8; Short=At4CL8; AltName: Full=4-coumarate--CoA ligase-like 10; AltName: Full=Acyl-activating enzyme 3; AltName: Full=Adenosine monophosphate binding protein 3; Short=AtMPBP3; AltName: Full=Oxalyl-CoA synthetase && PF00501:AMP-binding enzyme|PF13193:AMP-binding enzyme C-terminal domain
JreChr06G11064	1998.37	1868.07	1932.17	474.201	406.587	376.641	1932.87	419.143	2.20384	2.65523e-157	3.83432e-155	- && Q9SZN7.1 RecName: Full=Heavy metal-associated isoprenylated plant protein 26; Short=AtHIP26; Short=AtHIPP26; AltName: Full=Farnesylated protein 6; Short=AtFP6; Flags: Precursor && PF00403:Heavy-metal-associated domain
JreChr05G11479	1877.94	1901.73	1993.8	464.444	461.636	382.953	1924.49	436.344	2.13867	4.45352e-156	6.26793e-154	- && - && -
JreChr11G12440	1095.15	1058.12	1050.96	161.97	153.557	132.561	1068.08	149.362	2.83581	3.26662e-155	4.57426e-153	- && Q9FUT0.1 RecName: Full=Glutathione S-transferase U9; Short=AtGSTU9; AltName: Full=GST class-tau member 9; AltName: Full=Glutathione S-transferase 14 && PF13417:Glutathione S-transferase, N-terminal domain
JreChr07G11751	1383.05	1360.17	1395.88	253.688	291.661	280.903	1379.7	275.417	2.32477	7.81306e-155	1.08312e-152	- && Q9ZPE7.1 RecName: Full=Protein EXORDIUM; Flags: Precursor && PF04674:Phosphate-induced protein 1 conserved region
JreChr11G10299	1824.31	1767.06	1811.07	474.201	408.519	428.192	1800.82	436.971	2.04283	1.44311e-154	1.99063e-152	- && O80337.2 RecName: Full=Ethylene-responsive transcription factor 1A; Short=AtERF1A; AltName: Full=Ethylene-responsive element-binding factor 1A; Short=EREBP-1A && PF00847:AP2 domain
JreChr05G11280	1702.94	1715.12	1759.17	451.759	437.492	448.182	1725.74	445.811	1.95262	3.32554e-153	4.54206e-151	- && Q9CAB7.1 RecName: Full=Probable peroxygenase 4; Short=AtPXG4; AltName: Full=Caleosin-4 && PF05042:Caleosin related protein
JreChr04G11767	2279.69	2264.38	2134.36	666.418	639.337	610.2	2226.14	638.652	1.80121	1.63952e-152	2.2283e-150	- && Q96303.1 RecName: Full=Inorganic phosphate transporter 1-4; Short=AtPht1;4; AltName: Full=H(+)/Pi cotransporter && PF00083:Sugar (and other) transporter
JreChr01G10395	5736.38	5635.94	5394.29	2360.27	2381.58	2357.69	5588.87	2366.51	1.24003	2.25929e-152	3.05566e-150	- && Q9FGY1.1 RecName: Full=Beta-D-xylosidase 1; Short=AtBXL1; AltName: Full=Alpha-L-arabinofuranosidase; Flags: Precursor && PF01915:Glycosyl hydrolase family 3 C-terminal domain|PF14310:Fibronectin type III-like domain|PF00933:Glycosyl hydrolase family 3 N terminal domain
JreChr03G11888	1339.77	1307.26	1303.97	266.372	276.209	255.653	1317	266.078	2.30662	2.53857e-152	3.41672e-150	- && Q0JLP9.1 RecName: Full=Probable protein phosphatase 2C 6; Short=OsPP2C06 && PF00481:Protein phosphatase 2C
JreChr11G10941	2514.9	2829.99	2819.87	724.962	791.928	786.948	2721.59	767.946	1.82527	5.95545e-152	7.97685e-150	- && Q39214.1 RecName: Full=Disease resistance protein RPM1; AltName: Full=Resistance to Pseudomonas syringae protein 3 && PF00931:NB-ARC domain|PF13855:Leucine rich repeat
JreChr03G13028	1141.25	1091.79	1111.51	183.436	169.009	192.529	1114.85	181.658	2.61908	6.03225e-151	8.00241e-149	- && Q0DJV6.1 RecName: Full=Probable calcium-binding protein CML18; AltName: Full=Calmodulin-like protein 18 && PF13499:EF-hand domain pair
JreChr04G12606	2701.19	2801.14	2310.6	641.049	649.96	609.148	2604.31	633.386	2.03995	7.45039e-151	9.83664e-149	- && Q8GYB8.2 RecName: Full=12-oxophytodienoate reductase 2; AltName: Full=12-oxophytodienoate-10,11-reductase 2; Short=AtOPR2; Short=OPDA-reductase 2; Contains: RecName: Full=12-oxophytodienoate reductase 2, N-terminally processed && PF00724:NADH:flavin oxidoreductase / NADH oxidase family
JreChr06G11467	1792.32	1995.04	1832.7	484.934	456.807	443.973	1873.35	461.905	2.01951	7.13229e-150	9.32783e-148	- && - && -
JreChr02G11868	768.677	845.535	882.289	63.4219	61.809	45.239	832.167	56.8233	3.86604	5.95588e-149	7.75271e-147	- && Q9SJY5.1 RecName: Full=Mitochondrial uncoupling protein 5; Short=AtPUMP5; AltName: Full=Mitochondrial dicarboxylate carrier 1 && PF00153:Mitochondrial carrier protein
JreChr05G11224	8749.93	8567.9	8867.22	4164.38	3876.58	4030.48	8728.35	4023.82	1.11711	1.42944e-145	1.84338e-143	- && Q8GYN9.2 RecName: Full=1,4-dihydroxy-2-naphthoyl-CoA synthase, peroxisomal; Short=DHNS; AltName: Full=Enoyl-CoA hydratase/isomerase D; Short=ECHID; AltName: Full=Naphthoate synthase && PF00378:Enoyl-CoA hydratase/isomerase
JreChr13G11370	818.542	742.609	831.471	25.3688	23.1784	23.1455	797.541	23.8976	5.05943	1.93876e-145	2.48861e-143	- && - && PF15054:Domain of unknown function (DUF4535)
JreChr03G10597	1304.96	1297.64	1394.8	285.887	262.688	275.642	1332.47	274.739	2.27763	2.19771e-145	2.808e-143	- && - && -
JreChr01G10678	1362.35	1232.23	1266.13	236.125	226.955	260.913	1286.9	241.331	2.41672	6.12514e-145	7.79016e-143	- && Q3E6P4.1 RecName: Full=F-box protein At2g02240 && PF14299:Phloem protein 2|PF00646:F-box domain
JreChr13G11155	2748.23	2981.98	2468.46	693.738	735.914	644.919	2732.89	691.524	1.9823	1.60313e-144	2.02038e-142	- && B8AVF0.1 RecName: Full=Beta-glucosidase 12; Flags: Precursor && PF00232:Glycosyl hydrolase family 1
JreChr01G12578	808.192	944.614	782.815	55.6162	64.7063	42.0828	845.207	54.1351	3.95883	1.05815e-143	1.32154e-141	- && Q9LU14.1 RecName: Full=GDSL esterase/lipase APG; AltName: Full=Extracellular lipase APG; Flags: Precursor && PF00657:GDSL-like Lipase/Acylhydrolase
JreChr14G10519	1240.98	1137.96	1202.34	223.44	203.777	229.351	1193.76	218.856	2.44857	5.75725e-143	7.1581e-141	- && Q9LXM2.1 RecName: Full=Probable CCR4-associated factor 1 homolog 9 && PF04857:CAF1 family ribonuclease
JreChr01G10196	2178.07	2158.57	2130.04	672.273	668.31	701.731	2155.56	680.771	1.66346	7.33245e-143	9.03554e-141	- && Q8LCA1.2 RecName: Full=Protein CURVATURE THYLAKOID 1B, chloroplastic; AltName: Full=Photosystem I protein P; AltName: Full=Thylakoid membrane phosphoprotein 14 kDa; Flags: Precursor && PF14159:CAAD domains of cyanobacterial aminoacyl-tRNA synthetase
JreChr04G12559	7810.02	7331.82	7383.76	3082.31	2806.52	2645.96	7508.53	2844.93	1.39985	2.04763e-142	2.51207e-140	- && Q8GYB8.2 RecName: Full=12-oxophytodienoate reductase 2; AltName: Full=12-oxophytodienoate-10,11-reductase 2; Short=AtOPR2; Short=OPDA-reductase 2; Contains: RecName: Full=12-oxophytodienoate reductase 2, N-terminally processed && PF00724:NADH:flavin oxidoreductase / NADH oxidase family
JreChr05G11050	814.778	727.218	729.835	24.3931	34.7676	35.7704	757.277	31.6437	4.5847	2.33598e-142	2.85319e-140	- && - && PF13499:EF-hand domain pair
JreChr01G12344	698.113	755.114	733.078	28.2959	33.8018	32.6142	728.768	31.5706	4.52936	1.64475e-141	2.0001e-139	- && Q8GT20.1 RecName: Full=Benzyl alcohol O-benzoyltransferase; AltName: Full=Benzoyl coenzyme A:benzyl alcohol benzoyl transferase && PF02458:Transferase family
JreChr07G11619	758.327	800.325	772.003	22.4416	21.2468	19.9893	776.885	21.2259	5.19198	1.83679e-141	2.22388e-139	- && O04496.1 RecName: Full=Aspartyl protease AED3; AltName: Full=Apoplastic EDS1-dependent protein 3; Flags: Precursor && PF14543:Xylanase inhibitor N-terminal|PF14541:Xylanase inhibitor C-terminal
JreChr16G10445	1112.09	1071.59	1148.27	206.853	173.838	182.008	1110.65	187.566	2.56521	3.72231e-141	4.48717e-139	- && Q9LE73.1 RecName: Full=Nudix hydrolase 4; Short=AtNUDT4; AltName: Full=ADP-ribose pyrophosphatase; AltName: Full=NADH pyrophosphatase && PF00293:NUDIX domain
JreChr07G11828	755.505	775.315	791.465	56.5919	57.9459	76.8011	774.095	63.7796	3.60667	2.21616e-140	2.6485e-138	- && Q40478.1 RecName: Full=Ethylene-responsive transcription factor 5; AltName: Full=Ethylene-responsive element-binding factor 4; Short=EREBP-4; AltName: Full=Ethylene-responsive element-binding factor 5 homolog; AltName: Full=NtERF4 && PF00847:AP2 domain
JreChr04G11597	2472.56	2394.24	2643.62	779.602	822.832	776.428	2503.48	792.954	1.6578	7.08241e-139	8.39175e-137	- && - && -
novel.2338	771.499	737.799	712.535	26.3445	43.4595	47.3431	740.611	39.049	4.25128	7.37593e-139	8.70235e-137	PF06955:Xyloglucan endo-transglycosylase (XET) C-terminus|PF00722:Glycosyl hydrolases family 16
JreChr05G11493	1311.55	1471.75	1309.38	233.198	266.551	280.903	1364.23	260.217	2.39188	1.23794e-138	1.45437e-136	- && Q6LA42.2 RecName: Full=Two-component response regulator-like APRR5; AltName: Full=Pseudo-response regulator 5 && PF06203:CCT motif|PF00072:Response regulator receiver domain
JreChr13G11391	2283.45	2280.73	2368.99	742.525	787.099	718.564	2311.06	749.396	1.62384	8.49187e-137	9.89267e-135	- && - && -
JreChr06G10832	9670.08	9419.21	9747.35	4881.54	4757.36	4675.4	9612.21	4771.43	1.01026	3.38627e-136	3.92835e-134	- && P13869.1 RecName: Full=Chlorophyll a-b binding protein, chloroplastic; AltName: Full=LHCI type II CAB; Flags: Precursor && PF00504:Chlorophyll A-B binding protein
JreChr10G10923	772.44	796.477	688.748	19.5144	21.2468	33.6662	752.555	24.8092	4.93504	4.49116e-136	5.18841e-134	- && P25818.1 RecName: Full=Aquaporin TIP1-1; AltName: Full=Aquaporin TIP; AltName: Full=Gamma-tonoplast intrinsic protein; Short=Gamma-TIP; AltName: Full=Tonoplast intrinsic protein 1-1; Short=AtTIP1;1; AltName: Full=Tonoplast intrinsic protein, root-specific RB7; Contains: RecName: Full=Aquaporin TIP1-1, N-terminally processed && PF00230:Major intrinsic protein
JreChr11G10350	1809.26	1944.06	2092.19	458.589	498.335	521.827	1948.5	492.917	1.98308	1.4882e-135	1.71211e-133	- && Q9SKB2.1 RecName: Full=Leucine-rich repeat receptor-like serine/threonine/tyrosine-protein kinase SOBIR1; AltName: Full=Protein EVERSHED; AltName: Full=Protein SUPPRESSOR OF BIR1-1; Flags: Precursor && PF00069:Protein kinase domain|PF13855:Leucine rich repeat
JreChr02G11425	2647.56	2558.73	2630.65	873.271	932.93	939.498	2612.31	915.233	1.51339	2.9418e-135	3.35655e-133	- && Q9SAG8.1 RecName: Full=Chaperone protein dnaJ 8, chloroplastic; Short=AtDjC8; Short=AtJ8; Flags: Precursor && PF00226:DnaJ domain
JreChr13G10067	5773.07	5657.1	5725.15	2624.69	2483.95	2402.93	5718.44	2503.86	1.19115	4.36591e-135	4.96104e-133	- && Q9LSS4.1 RecName: Full=Tetraspanin-4 && PF00335:Tetraspanin family
novel.1879	1290.85	1279.37	1291	238.076	276.209	205.154	1287.07	239.813	2.4212	4.74106e-135	5.36533e-133	-
JreChr10G12092	860.88	896.518	941.757	108.305	92.7135	127.3	899.718	109.44	3.04291	4.79269e-135	5.40171e-133	- && Q5XEZ5.1 RecName: Full=Calcium permeable stress-gated cation channel 1; Short=AtCSC1 && PF14703:Cytosolic domain of 10TM putative phosphate transporter|PF13967:Late exocytosis, associated with Golgi transport|PF02714:Calcium-dependent channel, 7TM region, putative phosphate
JreChr09G10651	761.15	821.487	763.353	87.815	78.227	77.8532	781.997	81.2984	3.26515	1.09107e-134	1.21979e-132	- && Q84TG3.1 RecName: Full=E3 ubiquitin-protein ligase PUB23; AltName: Full=Plant U-box protein 23; AltName: Full=U-box domain-containing protein 23 && PF04564:U-box domain|PF04078:Cell differentiation family, Rcd1-like
JreChr09G10127	725.397	705.094	679.017	29.2717	47.3225	37.8745	703.169	38.1562	4.20311	1.32253e-134	1.47263e-132	- && Q8LBM2.1 RecName: Full=Protein TIFY 5A; AltName: Full=Jasmonate ZIM domain-containing protein 8 && PF06200:tify domain|PF09425:Divergent CCT motif
JreChr07G12453	1553.35	1464.06	1533.19	404.925	372.786	350.339	1516.87	376.017	2.01107	8.59327e-132	9.53028e-130	- && Q9M0B6.1 RecName: Full=UDP-glucuronate 4-epimerase 1; AltName: Full=UDP-glucuronic acid epimerase 1; Short=AtUGlcAE3 && PF01370:NAD dependent epimerase/dehydratase family
JreChr13G12194	762.091	886.898	897.426	92.6936	68.5694	89.4259	848.805	83.563	3.34604	1.07878e-131	1.19165e-129	- && Q9LZD3.1 RecName: Full=Exocyst complex component EXO70A1; Short=AtExo70a1; AltName: Full=Exocyst subunit Exo70 family protein A1 && PF03081:Exo70 exocyst complex subunit
JreChr09G11692	2479.15	2388.47	2456.57	844	865.326	788	2441.4	832.442	1.55148	1.2327e-131	1.35626e-129	- && O65100.1 RecName: Full=Ferritin-3, chloroplastic; Flags: Precursor && PF00210:Ferritin-like domain
JreChr01G12217	7818.49	7501.12	7197.79	3111.58	3410.12	3259.31	7505.8	3260.34	1.20316	1.32382e-129	1.43376e-127	- && Q8LAX0.2 RecName: Full=Homocysteine S-methyltransferase 3; AltName: Full=S-methylmethionine:homocysteine methyltransferase 3; Short=AtHMT-3; Short=SMM:Hcy S-methyltransferase 3 && PF02574:Homocysteine S-methyltransferase
JreChr04G10086	1708.59	1717.04	1669.43	467.371	476.123	515.514	1698.35	486.336	1.80529	1.43459e-129	1.54768e-127	- && - && PF05340:Protein of unknown function (DUF740)
JreChr16G11032	1844.07	1831.51	1942.98	573.725	581.391	544.972	1872.86	566.696	1.72356	1.99237e-129	2.1411e-127	- && C0LGK4.1 RecName: Full=Probable LRR receptor-like serine/threonine-protein kinase At2g16250; Flags: Precursor && PF07714:Protein tyrosine kinase|PF13855:Leucine rich repeat
JreChr09G10558	871.23	868.622	1034.74	76.1063	114.926	88.3739	924.865	93.1354	3.30917	2.70321e-129	2.89379e-127	- && Q9SJ52.1 RecName: Full=Protein YLS9; AltName: Full=Protein NDR1/HIN1-LIKE 10; Short=AtNHL10; AltName: Full=Protein YELLOW-LEAF-SPECIFIC GENE 9 && PF03168:Late embryogenesis abundant protein
JreChr04G11454	2712.48	2570.27	2676.06	881.077	964.8	955.279	2652.94	933.719	1.50672	1.51454e-128	1.60275e-126	- && - && -
JreChr09G11104	7778.03	7544.41	7554.6	3368.19	3646.73	3624.38	7625.68	3546.43	1.10468	2.01504e-128	2.1243e-126	- && Q9ZUU4.1 RecName: Full=RNA-binding protein CP29B, chloroplastic; AltName: Full=Ribonucleoprotein At2g37220; Flags: Precursor && PF00076:RNA recognition motif. (a.k.a. RRM, RBD, or RNP domain)
JreChr11G10535	1232.52	983.091	1006.63	137.577	153.557	152.55	1074.08	147.895	2.8616	1.42924e-127	1.48416e-125	- && Q949P1.1 RecName: Full=Abscisic acid 8'-hydroxylase 1; Short=ABA 8'-hydroxylase 1; AltName: Full=Cytochrome P450 707A1 && PF00067:Cytochrome P450
JreChr03G13265	2861.13	3015.65	2853.38	996.212	1112.56	1014.2	2910.05	1040.99	1.48283	1.40384e-125	1.45235e-123	- && Q96558.1 RecName: Full=UDP-glucose 6-dehydrogenase 1; Short=UDP-Glc dehydrogenase 1; Short=UDP-GlcDH 1; Short=UDPGDH 1; AltName: Full=Gm-UGD1 && PF00984:UDP-glucose/GDP-mannose dehydrogenase family, central domain|PF03720:UDP-glucose/GDP-mannose dehydrogenase family, UDP binding domain|PF03721:UDP-glucose/GDP-mannose dehydrogenase family, NAD binding domain
JreChr07G11021	1649.31	1648.75	1596.99	379.556	383.409	465.015	1631.68	409.327	1.99736	1.08263e-124	1.11174e-122	- && - && PF01764:Lipase (class 3)
JreChr11G10300	767.736	880.165	793.628	105.378	78.227	74.697	813.843	86.1007	3.23809	2.56484e-124	2.61444e-122	- && O80341.1 RecName: Full=Ethylene-responsive transcription factor 5; Short=AtERF5; AltName: Full=Ethylene-responsive element-binding factor 5; Short=EREBP-5 && PF00847:AP2 domain
JreChr06G11523	2964.63	2904.06	2990.7	1140.62	1032.4	1138.34	2953.13	1103.79	1.42014	2.66732e-124	2.70895e-122	- && - && PF06219:Protein of unknown function (DUF1005)
novel.1398	3402.12	4094.93	4009.23	1049.88	1191.76	1192	3835.43	1144.54	1.74462	4.00759e-124	4.05528e-122	-
JreChr09G11720	1834.66	1881.53	1809.99	571.773	512.822	578.638	1842.06	554.411	1.73324	4.71174e-124	4.75047e-122	- && - && -
JreChr09G12129	9825.32	9757.81	8741.8	3019.86	3664.12	3132.01	9441.64	3272	1.52883	7.61047e-124	7.64522e-122	- && Q05349.1 RecName: Full=Auxin-repressed 12.5 kDa protein && PF05564:Dormancy/auxin associated protein
JreChr03G11406	677.414	780.124	729.835	73.1792	48.2883	45.239	729.124	55.5688	3.70956	2.98227e-123	2.97433e-121	- && Q9LHD2.1 RecName: Full=Probable galacturonosyltransferase-like 10; AltName: Full=Galactinol synthase 8; Short=AtGolS8; Short=GolS-8 && PF01501:Glycosyl transferase family 8
JreChr11G11212	607.791	679.122	703.885	29.2717	45.391	30.51	663.599	35.0576	4.23711	3.0992e-123	3.07987e-121	- && Q9SUP6.1 RecName: Full=Probable WRKY transcription factor 53; AltName: Full=WRKY DNA-binding protein 53 && PF03106:WRKY DNA -binding domain
JreChr01G12110	1726.46	1723.78	1734.3	522.011	555.315	510.254	1728.18	529.194	1.70669	5.26272e-123	5.19267e-121	- && Q8VYR4.1 RecName: Full=Cellulose synthase-like protein G2; Short=AtCslG2 && PF03552:Cellulose synthase
JreChr12G11266	1692.59	1731.47	1795.93	460.541	470.328	537.608	1740	489.492	1.8309	7.44975e-122	7.32453e-120	- && Q9T076.1 RecName: Full=Early nodulin-like protein 2; AltName: Full=Phytocyanin-like protein; Flags: Precursor && PF02298:Plastocyanin-like domain
JreChr09G11721	649.188	707.98	687.666	63.4219	36.6991	49.4473	681.611	49.8561	3.77368	1.14435e-121	1.12114e-119	- && Q6IEQ7.1 RecName: Full=WRKY transcription factor WRKY24; Short=OsWRKY24 && PF03106:WRKY DNA -binding domain
JreChr03G10184	1355.77	1382.29	1298.57	293.692	349.607	326.142	1345.54	323.147	2.05824	4.04651e-121	3.95048e-119	- && Q9FLF4.1 RecName: Full=U-box domain-containing protein 27; AltName: Full=Plant U-box protein 27 && PF04564:U-box domain
JreChr01G12891	1326.6	1351.51	1438.04	317.11	362.162	339.819	1372.05	339.697	2.01335	7.29132e-121	7.09331e-119	- && Q8W1D5.1 RecName: Full=CBL-interacting serine/threonine-protein kinase 25; AltName: Full=SNF1-related kinase 3.25; AltName: Full=SOS2-like protein kinase PKS25 && PF00069:Protein kinase domain|PF03822:NAF domain
JreChr03G10015	1186.42	1226.46	1260.72	276.129	303.25	295.632	1224.53	291.67	2.06959	1.59098e-120	1.53699e-118	- && Q9LHJ2.1 RecName: Full=UDP-glycosyltransferase 82A1 && PF00201:UDP-glucoronosyl and UDP-glucosyl transferase
JreChr07G12904	2157.38	2090.27	2128.95	754.233	761.023	723.824	2125.53	746.36	1.50943	2.08274e-120	2.00507e-118	- && Q9FKW4.1 RecName: Full=Calcium-dependent protein kinase 28 && -
JreChr13G10018	779.026	705.094	738.485	11.7087	12.555	16.8331	740.868	13.6989	5.76508	5.3627e-120	5.14485e-118	- && Q9ZVJ6.1 RecName: Full=Annexin D4; AltName: Full=AnnAt4 && PF00191:Annexin
JreChr03G13321	686.822	661.807	610.899	54.6404	47.3225	59.968	653.176	53.977	3.60109	2.30666e-119	2.20533e-117	- && P17407.1 RecName: Full=21 kDa protein; AltName: Full=1.2 protein; Flags: Precursor && PF04043:Plant invertase/pectin methylesterase inhibitor
JreChr13G11718	759.268	854.193	714.697	75.1306	96.5766	83.1135	776.053	84.9402	3.19138	2.98401e-119	2.84311e-117	- && Q9LUV2.1 RecName: Full=Stress-response A/B barrel domain-containing protein HS1; AltName: Full=Pop3 family protein At3g17210; AltName: Full=Protein HEAT STABLE 1; Short=AtHS1 && PF07876:Stress responsive A/B Barrel Domain
JreChr10G11323	839.241	918.642	1072.59	120.99	128.447	132.561	943.49	127.332	2.88897	3.78305e-119	3.59208e-117	- && - && PF05003:Protein of unknown function (DUF668)|PF11961:Domain of unknown function (DUF3475)
JreChr08G11458	2079.28	2122.02	2024.07	644.952	716.598	618.617	2075.12	660.056	1.65178	3.91154e-119	3.70141e-117	- && O04133.1 RecName: Full=Protein SRC2; AltName: Full=Protein SOYBEAN GENE REGULATED BY COLD 2 && PF00168:C2 domain
JreChr13G12120	845.827	845.535	869.314	131.722	149.694	142.029	853.559	141.149	2.59601	4.85902e-119	4.58236e-117	- && Q94B55.1 RecName: Full=Putative E3 ubiquitin-protein ligase XBAT31; AltName: Full=Ankyrin repeat domain and RING finger-containing protein XBAT31; AltName: Full=Protein XB3 homolog 1 && PF12796:Ankyrin repeats (3 copies)
JreChr07G12324	772.44	815.716	800.115	118.062	116.858	124.144	796.09	119.688	2.73444	6.81447e-119	6.40467e-117	- && - && -
JreChr09G12612	2160.2	2252.84	2122.47	729.84	791.928	743.813	2178.5	755.194	1.52836	3.41459e-117	3.18764e-115	- && Q9M0M5.2 RecName: Full=Scarecrow-like protein 13; Short=AtSCL13; AltName: Full=GRAS family protein 24; Short=AtGRAS-24 && PF03514:GRAS domain family
JreChr14G10076	594.619	591.586	629.28	42.9318	46.3568	45.239	605.162	44.8425	3.75404	5.58226e-117	5.19375e-115	- && O04496.1 RecName: Full=Aspartyl protease AED3; AltName: Full=Apoplastic EDS1-dependent protein 3; Flags: Precursor && PF14541:Xylanase inhibitor C-terminal|PF14543:Xylanase inhibitor N-terminal
JreChr09G12278	890.047	796.477	792.546	104.402	129.413	114.676	826.357	116.163	2.83053	6.61902e-117	6.13776e-115	- && - && -
JreChr02G11418	1097.03	1064.86	1128.81	259.542	239.51	235.664	1096.9	244.905	2.16218	8.27934e-117	7.65176e-115	- && Q9SAH7.1 RecName: Full=Probable WRKY transcription factor 40; AltName: Full=WRKY DNA-binding protein 40 && PF03106:WRKY DNA -binding domain
JreChr09G12504	6115.54	6514.18	6956.68	1980.72	2395.1	2383.99	6528.8	2253.27	1.53482	1.05544e-115	9.65783e-114	- && Q9C519.1 RecName: Full=WRKY transcription factor 6; AltName: Full=WRKY DNA-binding protein 6; Short=AtWRKY6 && PF03106:WRKY DNA -binding domain
JreChr05G10540	1276.74	1299.57	1281.27	344.43	344.778	304.048	1285.86	331.085	1.956	8.5775e-115	7.82302e-113	- && - && PF07816:Protein of unknown function (DUF1645)
JreChr01G10815	1019.88	942.69	872.558	164.897	173.838	159.915	945.044	166.216	2.50734	1.4248e-114	1.29521e-112	- && - && -
JreChr11G11292	734.806	716.637	681.179	97.5722	74.364	75.749	710.874	82.5617	3.10493	2.22066e-114	2.01209e-112	- && P31531.1 RecName: Full=1-aminocyclopropane-1-carboxylate synthase; Short=ACC synthase; AltName: Full=S-adenosyl-L-methionine methylthioadenosine-lyase && PF00155:Aminotransferase class I and II
JreChr01G10817	1176.07	1166.82	1054.21	200.023	202.811	254.601	1132.36	219.145	2.37294	4.33889e-114	3.89321e-112	- && - && -
JreChr11G12246	1127.14	1014.83	1000.14	215.635	189.29	165.175	1047.37	190.033	2.46063	8.3688e-114	7.48495e-112	- && Q9LH84.1 RecName: Full=AAA-ATPase At3g28510 && PF00004:ATPase family associated with various cellular activities (AAA)|PF14363:Domain associated at C-terminal with AAA
JreChr01G12588	1255.1	1158.16	1258.56	263.445	233.715	299.84	1223.94	265.667	2.20602	2.01727e-113	1.79842e-111	- && - && -
JreChr12G10585	1139.37	1238	1175.3	289.789	268.483	297.736	1184.23	285.336	2.05411	4.32391e-113	3.84246e-111	- && O23553.3 RecName: Full=Beta-amylase 3, chloroplastic; AltName: Full=1,4-alpha-D-glucan maltohydrolase; AltName: Full=Beta-amylase 8; AltName: Full=Chloroplast beta-amylase; Short=CT-BMY; Flags: Precursor && PF01373:Glycosyl hydrolase family 14
JreChr03G11133	2512.08	2477.93	2374.4	863.514	942.587	833.239	2454.8	879.78	1.47996	7.54125e-113	6.68015e-111	- && Q9LW49.1 RecName: Full=Ethylene-responsive transcription factor 4; AltName: Full=Ethylene-responsive element-binding factor 3; Short=EREBP-3; AltName: Full=Ethylene-responsive element-binding factor 4 homolog; AltName: Full=NsERF3 && PF00847:AP2 domain
JreChr10G10613	1152.54	1265.9	1155.84	247.833	250.133	295.632	1191.43	264.533	2.17349	1.29163e-112	1.13688e-110	- && - && PF12609:Wound-induced protein
novel.1084	2147.97	2251.88	2280.33	784.481	716.598	811.146	2226.72	770.742	1.53111	3.3357e-112	2.92676e-110	PF01582:TIR domain|PF00931:NB-ARC domain
JreChr08G12065	829.832	854.193	794.709	147.334	115.892	130.457	826.245	131.228	2.6551	4.87664e-112	4.25187e-110	- && Q9C5T4.2 RecName: Full=WRKY transcription factor 18; AltName: Full=WRKY DNA-binding protein 18; Short=AtWRKY18 && PF03106:WRKY DNA -binding domain
JreChr10G11494	643.543	714.713	810.927	55.6162	74.364	75.749	723.061	68.5764	3.39933	7.78104e-112	6.76292e-110	- && Q6IEQ7.1 RecName: Full=WRKY transcription factor WRKY24; Short=OsWRKY24 && PF03106:WRKY DNA -binding domain
JreChr05G10812	749.86	807.058	792.546	106.354	118.789	131.509	783.155	118.884	2.72182	1.23924e-111	1.07373e-109	- && - && PF06219:Protein of unknown function (DUF1005)
JreChr06G10616	3726.72	3500.46	3695.67	1551.4	1592.55	1610.72	3640.95	1584.89	1.2	2.65263e-111	2.27699e-109	- && O49255.1 RecName: Full=NAC transcription factor 29; Short=AtNAC029; AltName: Full=Protein NAC-LIKE, ACTIVATED BY AP3/PI; Short=AtNAP && PF02365:No apical meristem (NAM) protein
JreChr06G11681	4697.68	4493.17	4422.26	2134.88	1996.24	2018.92	4537.7	2050.01	1.14645	2.96445e-110	2.52124e-108	- && - && PF12681:Glyoxalase-like domain
JreChr06G11663	2028.48	2068.15	2039.21	737.646	657.687	733.293	2045.28	709.542	1.52793	5.7487e-110	4.85941e-108	- && Q9M7Q3.1 RecName: Full=ABSCISIC ACID-INSENSITIVE 5-like protein 6; AltName: Full=Abscisic acid responsive elements-binding factor 3; Short=ABRE-binding factor 3; AltName: Full=Dc3 promoter-binding factor 5; Short=AtDPBF5; AltName: Full=bZIP transcription factor 37; Short=AtbZIP37 && PF00170:bZIP transcription factor
JreChr01G12680	1384.94	1491.95	1553.74	409.803	432.663	391.37	1476.87	411.279	1.84292	2.10052e-109	1.76482e-107	- && P61273.1 RecName: Full=Dynein light chain 1, cytoplasmic; AltName: Full=Dynein light chain LC8-type 1 >P61285.1 RecName: Full=Dynein light chain 1, cytoplasmic; AltName: Full=Dynein light chain LC8-type 1 >P63170.1 RecName: Full=Dynein light chain 1, cytoplasmic; AltName: Full=8 kDa dynein light chain; Short=DLC8; AltName: Full=Dynein light chain LC8-type 1; AltName: Full=Protein inhibitor o…
novel.2449	1236.28	1308.22	1262.88	282.959	344.778	280.903	1269.13	302.88	2.06557	2.40748e-109	2.01661e-107	PF03953:Tubulin C-terminal domain|PF00091:Tubulin/FtsZ family, GTPase domain
JreChr01G10510	3290.16	3110.88	3309.67	1233.31	1334.69	1364.53	3236.9	1310.85	1.30436	3.01629e-108	2.50388e-106	- && B9DFA8.1 RecName: Full=Alkaline/neutral invertase C, mitochondrial; Short=A/N-INVC; Flags: Precursor && PF12899:Alkaline and neutral invertase
JreChr02G10940	2455.63	2466.39	2392.78	910.349	985.081	961.592	2438.26	952.341	1.35656	6.90636e-108	5.69898e-106	- && O48780.1 RecName: Full=3-ketoacyl-CoA synthase 11; Short=KCS-11; AltName: Full=Very long-chain fatty acid condensing enzyme 11; Short=VLCFA condensing enzyme 11 && PF08541:3-Oxoacyl-[acyl-carrier-protein (ACP)] synthase III C terminal|PF08392:FAE1/Type III polyketide synthase-like protein
JreChr15G11057	699.054	732.99	757.947	96.5965	110.097	115.728	729.997	107.474	2.76503	1.38628e-107	1.13716e-105	- && Q8LAD7.1 RecName: Full=Protein IDA; AltName: Full=Protein INFLORESCENCE DEFICIENT IN ABSCISSION; Flags: Precursor && -
JreChr08G11864	975.664	982.129	1043.39	196.12	236.613	204.102	1000.4	212.278	2.23509	5.03654e-106	4.10715e-104	- && Q96289.1 RecName: Full=Zinc finger protein ZAT10; AltName: Full=Salt-tolerance zinc finger && PF13912:C2H2-type zinc finger
JreChr10G10164	3182.9	3445.63	3564.84	1164.04	1342.41	1287.73	3397.79	1264.73	1.4255	1.22632e-105	9.94178e-104	- && - && PF04520:Senescence regulator
JreChr02G11638	668.946	668.541	542.781	61.4705	53.1171	49.4473	626.756	54.6783	3.5179	1.58438e-104	1.28071e-102	- && O80638.1 RecName: Full=WAT1-related protein At2g39510 && PF00892:EamA-like transporter family
JreChr11G11804	2351.19	2405.78	2350.61	870.344	959.005	935.29	2369.19	921.547	1.36245	5.62338e-104	4.51924e-102	- && - && PF06764:Protein of unknown function (DUF1223)
JreChr06G11138	5417.43	5515.7	5881.93	2158.3	2389.3	2509.19	5605.02	2352.26	1.25282	9.32268e-104	7.47054e-102	- && Q43075.1 RecName: Full=Arginine decarboxylase; Short=ADC; Short=ARGDC && PF02784:Pyridoxal-dependent decarboxylase, pyridoxal binding domain|PF00278:Pyridoxal-dependent decarboxylase, C-terminal sheet domain
JreChr06G11671	567.334	585.815	644.417	14.6358	16.418	9.46863	599.189	13.5075	5.45988	1.65806e-103	1.32482e-101	- && Q9SZ06.1 RecName: Full=Ethylene-responsive transcription factor ERF109 && PF00847:AP2 domain
JreChr12G10591	2440.57	2201.86	2178.69	800.092	809.312	837.448	2273.71	815.617	1.47987	2.03047e-103	1.61772e-101	- && O23553.3 RecName: Full=Beta-amylase 3, chloroplastic; AltName: Full=1,4-alpha-D-glucan maltohydrolase; AltName: Full=Beta-amylase 8; AltName: Full=Chloroplast beta-amylase; Short=CT-BMY; Flags: Precursor && PF01373:Glycosyl hydrolase family 14
JreChr01G12255	3075.65	2982.94	3190.73	1163.06	1095.18	928.978	3083.11	1062.41	1.53574	2.40998e-102	1.90368e-100	- && Q9SLN8.1 RecName: Full=2-alkenal reductase (NADP(+)-dependent); AltName: Full=Alkenal double bound reductase; AltName: Full=Allylic alcohol dehydrogenase 1; Short=allyl-ADH1; AltName: Full=Flavin-free double bond reductase; Short=NtDBR; AltName: Full=Pulegone reductase; Short=NtRed-1 && PF16884:N-terminal domain of oxidoreductase|PF00107:Zinc-binding dehydrogenase
JreChr03G10759	609.673	665.655	608.736	55.6162	63.7405	83.1135	628.021	67.4901	3.22391	2.88536e-102	2.27271e-100	- && Q9LSQ6.1 RecName: Full=Calcium-binding protein PBP1; AltName: Full=KIC-related protein 2; AltName: Full=PINOID-binding protein 1 && PF13833:EF-hand domain pair
JreChr12G10865	610.613	659.883	621.711	80.0092	47.3225	62.0721	630.736	63.1346	3.32102	4.45783e-102	3.50136e-100	- && - && -
JreChr15G11246	653.893	742.609	650.904	6.83005	16.418	7.36449	682.469	10.2042	6.05192	5.25794e-102	4.11813e-100	- && Q9SRX2.1 RecName: Full=60S ribosomal protein L19-1; AltName: Full=Protein EMBRYO DEFECTIVE 2386 && PF01280:Ribosomal protein L19e
JreChr02G10962	824.187	795.515	805.521	164.897	144.865	156.758	808.408	155.507	2.37854	6.23859e-102	4.87243e-100	- && P11432.1 RecName: Full=Early light-induced protein, chloroplastic; Short=ELIP; Flags: Precursor && PF00504:Chlorophyll A-B binding protein
JreChr15G12126	5050.5	4994.33	5148.85	2414.91	2549.62	2333.49	5064.56	2432.67	1.0574	7.71998e-102	6.01248e-100	- && Q9FDW1.1 RecName: Full=Transcription factor MYB44; AltName: Full=Myb-related protein 44; Short=AtMYB44; AltName: Full=Myb-related protein R1; Short=AtMYBR1 && PF00249:Myb-like DNA-binding domain
JreChr05G13045	2322.02	2392.32	2471.71	709.35	853.737	856.385	2395.35	806.491	1.57082	1.68188e-101	1.30621e-99	- && Q8K0T7.3 RecName: Full=Protein unc-13 homolog C; AltName: Full=Munc13-3 && PF00168:C2 domain
JreChr07G10870	1523.24	1417.88	1461.83	469.322	442.321	477.64	1467.65	463.094	1.66482	2.13081e-100	1.65025e-98	- && Q5JK32.2 RecName: Full=Potassium transporter 5; AltName: Full=OsHAK5 && PF02705:K+ potassium transporter|PF00069:Protein kinase domain
JreChr08G11840	1527	1667.02	1617.53	537.623	475.157	466.067	1603.85	492.949	1.70119	2.55145e-100	1.97052e-98	- && F8WLS6.1 RecName: Full=7-deoxyloganetin glucosyltransferase; AltName: Full=Iridoid 1-O-glucosyltransferase; AltName: Full=UDP-glucose glucosyltransferase 6; Short=CrUGT6; AltName: Full=UDP-glycosyltransferase 85A23 && PF00201:UDP-glucoronosyl and UDP-glucosyl transferase
JreChr11G10433	4908.43	4858.7	4473.08	1922.17	2136.27	1850.59	4746.74	1969.68	1.26881	1.28892e-98	9.89937e-97	- && O23547.2 RecName: Full=Expansin-like B1; Short=At-EXPR1; Short=AtEXLB1; Short=AtEXPR1; AltName: Full=Ath-ExpBeta-3.1; Flags: Precursor && PF03330:Rare lipoprotein A (RlpA)-like double-psi beta-barrel|PF01357:Pollen allergen
JreChr05G11293	2052	1928.67	2060.84	738.622	741.708	781.688	2013.83	754.006	1.41761	1.32319e-98	1.01345e-96	- && Q9LVI4.1 RecName: Full=Protein TIFY 6B; AltName: Full=Jasmonate ZIM domain-containing protein 3; AltName: Full=Protein JASMONATE INSENSITIVE 3 && PF09425:Divergent CCT motif|PF06200:tify domain
JreChr13G10668	789.375	703.17	688.748	109.281	70.5009	65.2283	727.098	81.67	3.15104	1.87663e-98	1.42943e-96	- && Q9LXM2.1 RecName: Full=Probable CCR4-associated factor 1 homolog 9 && PF04857:CAF1 family ribonuclease
JreChr07G11733	1697.3	1671.83	1544.01	563.967	523.445	513.41	1637.71	533.608	1.61795	2.40987e-98	1.83057e-96	- && - && -
JreChr12G11304	1534.53	1522.73	1576.44	545.429	505.096	499.733	1544.57	516.752	1.57898	4.90942e-98	3.70896e-96	- && P27489.1 RecName: Full=Chlorophyll a-b binding protein 13, chloroplastic; AltName: Full=LHCII type III CAB-13; Flags: Precursor && PF00504:Chlorophyll A-B binding protein
JreChr13G11238	861.821	851.307	927.701	199.047	161.283	169.383	880.276	176.571	2.3166	5.94395e-98	4.47831e-96	- && - && PF04819:Family of unknown function (DUF716)
JreChr09G10265	1320.02	1301.49	1380.74	414.682	399.827	425.036	1334.08	413.182	1.69112	1.29215e-97	9.70898e-96	- && - && PF04520:Senescence regulator
JreChr01G11639	1002.95	955.195	911.482	214.659	215.366	169.383	956.542	199.803	2.25693	2.8286e-97	2.10822e-95	- && P13917.2 RecName: Full=Basic 7S globulin; AltName: Full=SBg7S; Short=Bg; Contains: RecName: Full=Basic 7S globulin high kDa subunit; Contains: RecName: Full=Basic 7S globulin low kDa subunit; Flags: Precursor && PF14543:Xylanase inhibitor N-terminal|PF14541:Xylanase inhibitor C-terminal
JreChr15G10549	3582.77	3529.32	3217.76	1492.85	1488.25	1431.87	3443.28	1470.99	1.22726	3.12925e-97	2.32605e-95	- && Q9MA74.1 RecName: Full=Serine decarboxylase; Short=AtSDC; AltName: Full=Protein EMBRYO DEFECTIVE 1075; AltName: Full=Serine decarboxylase 1; Short=AtSDC1 && PF00282:Pyridoxal-dependent decarboxylase conserved domain
JreChr01G13379	1014.24	972.51	968.788	227.343	254.962	246.184	985.179	242.83	2.02081	4.87312e-97	3.61262e-95	- && Q5XF09.1 RecName: Full=Probable sugar phosphate/phosphate translocator At3g11320 && PF03151:Triose-phosphate Transporter family
JreChr14G10805	769.617	735.876	684.423	118.062	135.207	115.728	729.972	122.999	2.56845	8.01279e-97	5.90858e-95	- && Q9SD53.1 RecName: Full=UPF0481 protein At3g47200 && PF03140:Plant protein of unknown function
JreChr09G11724	513.706	555.995	471.419	27.3202	40.5622	29.458	513.707	32.4468	3.98213	1.11278e-96	8.18383e-95	- && - && -
JreChr05G12387	3307.1	3336.93	3164.78	1525.05	1487.28	1450.8	3269.6	1487.71	1.13606	1.76411e-96	1.29055e-94	- && Q9XIM0.1 RecName: Full=CCG-binding protein 1; Short=AtCBP1; AltName: Full=Protein MATERNAL EFFECT EMBRYO ARREST 14 && -
JreChr07G10361	687.763	687.779	704.966	7.80578	9.65766	7.36449	693.503	8.27597	6.38415	2.24348e-96	1.63691e-94	- && Q8LB81.1 RecName: Full=GDSL esterase/lipase At5g33370; AltName: Full=Extracellular lipase At5g33370; Flags: Precursor && PF00657:GDSL-like Lipase/Acylhydrolase
JreChr01G12397	2757.64	2539.49	2975.56	838.145	871.121	657.544	2757.56	788.937	1.80366	2.45699e-96	1.78331e-94	- && Q9SYF0.1 RecName: Full=GDSL esterase/lipase 2; AltName: Full=Extracellular lipase 2; Flags: Precursor && PF00657:GDSL-like Lipase/Acylhydrolase
JreChr01G12808	484.539	470.383	501.694	31.2231	36.6991	38.9266	485.539	35.6163	3.77104	8.24344e-95	5.92118e-93	- && - && -
JreChr05G10811	583.329	631.025	637.93	77.082	94.645	86.2697	617.428	85.9989	2.84319	2.25562e-94	1.616e-92	- && - && PF06219:Protein of unknown function (DUF1005)
JreChr07G11806	1219.35	1118.72	1246.67	339.551	299.387	337.714	1194.91	325.551	1.87632	4.45429e-94	3.1748e-92	- && O04937.1 RecName: Full=Glutamate dehydrogenase A; Short=GDH A && PF02812:Glu/Leu/Phe/Val dehydrogenase, dimerisation domain|PF00208:Glutamate/Leucine/Phenylalanine/Valine dehydrogenase
JreChr03G10804	1386.82	1700.69	1435.88	337.6	404.656	395.578	1507.8	379.278	1.99175	5.66312e-94	4.02605e-92	- && - && -
JreChr04G12524	1109.27	1065.82	953.651	243.931	257.859	263.017	1042.91	254.936	2.03385	1.33583e-93	9.47242e-92	- && - && -
JreChr15G10338	1583.46	1617	1444.53	482.007	512.822	520.775	1548.33	505.201	1.61686	5.24584e-93	3.70092e-91	- && Q9XF43.1 RecName: Full=3-ketoacyl-CoA synthase 6; Short=KCS-6; AltName: Full=Cuticular protein 1; AltName: Full=Eceriferum 6; AltName: Full=Very long-chain fatty acid condensing enzyme 6; Short=VLCFA condensing enzyme 6 && PF08541:3-Oxoacyl-[acyl-carrier-protein (ACP)] synthase III C terminal|PF08392:FAE1/Type III polyketide synthase-like protein
JreChr02G12166	744.214	788.782	770.922	155.14	160.317	129.405	767.973	148.287	2.36986	1.27095e-92	8.89856e-91	- && O81760.1 RecName: Full=Probable protein phosphatase 2C 63; Short=AtPP2C63 && PF00481:Protein phosphatase 2C
JreChr13G11839	1339.77	1261.09	1188.28	304.425	272.346	362.964	1263.05	313.245	2.01454	1.59093e-91	1.1e-89	- && O80871.1 RecName: Full=Probable protein phosphatase 2C 25; Short=AtPP2C25; AltName: Full=Protein phosphatase AP2C1 && PF00481:Protein phosphatase 2C
JreChr01G10940	585.21	556.957	657.392	85.8635	79.1928	73.6449	599.853	79.5671	2.91173	7.6791e-91	5.28315e-89	- && Q5N806.1 RecName: Full=Cysteine proteinase inhibitor 4; AltName: Full=Oryzacystatin IV; Short=OC-IV; AltName: Full=Oryzacystatin-4; Flags: Precursor && PF16845:Aspartic acid proteinase inhibitor
JreChr12G11756	2411.41	2398.09	2229.51	850.83	971.56	865.853	2346.33	896.081	1.38865	1.10865e-90	7.60851e-89	- && Q9SQL2.1 RecName: Full=Chlorophyll a-b binding protein P4, chloroplastic; AltName: Full=LHCI type III CAB-P4; Flags: Precursor && PF00504:Chlorophyll A-B binding protein
JreChr03G11489	610.613	591.586	606.574	94.645	83.0559	98.8946	602.924	92.1985	2.71104	1.79311e-90	1.22453e-88	- && - && -
JreChr03G11855	522.173	436.716	459.526	15.6116	17.3838	19.9893	472.805	17.6616	4.74704	4.77552e-90	3.25322e-88	- && B9DNJ9.1 RecName: Full=Chaperone protein DnaJ && PF00226:DnaJ domain|PF13459:4Fe-4S single cluster domain
JreChr08G12126	4200.91	4249.8	4304.4	2089.02	2038.73	1852.69	4251.7	1993.48	1.09206	6.8669e-90	4.66646e-88	- && P00299.2 RecName: Full=Plastocyanin A, chloroplastic; Short=PCa; Flags: Precursor && PF00127:Copper binding proteins, plastocyanin/azurin family
JreChr01G13510	1387.76	1456.36	1303.97	447.856	388.238	433.453	1382.7	423.182	1.70917	8.79583e-90	5.96267e-88	- && - && PF13419:Haloacid dehalogenase-like hydrolase
JreChr05G12458	15354.7	14693.5	12983.5	6138.27	6701.45	5838.99	14343.9	6226.23	1.20401	2.06045e-89	1.39216e-87	- && Q03878.1 RecName: Full=Glycine-rich RNA-binding protein && PF00076:RNA recognition motif. (a.k.a. RRM, RBD, or RNP domain)
novel.597	583.329	610.825	659.554	98.5479	92.7135	74.697	617.903	88.6528	2.79685	2.06368e-89	1.39216e-87	PF00847:AP2 domain
JreChr08G12256	945.557	872.469	936.351	212.707	215.366	163.071	918.126	197.048	2.21688	2.40333e-89	1.61735e-87	- && - && PF13833:EF-hand domain pair|PF13499:EF-hand domain pair
JreChr13G10346	767.736	728.18	803.359	140.504	156.454	109.415	766.425	135.458	2.49589	4.18903e-89	2.81223e-87	- && - && PF03168:Late embryogenesis abundant protein
JreChr05G11851	956.847	877.279	953.651	228.319	197.016	165.175	929.259	196.837	2.23622	8.58801e-89	5.75147e-87	- && - && -
JreChr10G10292	2083.05	2136.44	2133.28	725.937	803.517	864.801	2117.59	798.085	1.40867	9.73566e-89	6.50436e-87	- && Q9C7R6.1 RecName: Full=U-box domain-containing protein 17; AltName: Full=Plant U-box protein 17 && PF00514:Armadillo/beta-catenin-like repeat|PF04564:U-box domain
JreChr06G11102	1544.88	1719.93	1615.37	3.90289	0.965766	6.31242	1626.73	3.72702	8.79806	2.84449e-88	1.89128e-86	- && Q9T0I5.1 RecName: Full=Proline-rich protein 4; Short=AtPRP4; Flags: Precursor && PF01190:Pollen proteins Ole e I like
JreChr01G13424	624.726	627.178	670.367	95.6208	87.8847	118.884	640.757	100.796	2.67194	3.87437e-88	2.56374e-86	- && O80877.1 RecName: Full=Protein ELF4-LIKE 1 && PF07011:Protein of unknown function (DUF1313)
JreChr15G11170	482.657	461.726	461.688	36.1017	13.5207	24.1976	468.69	24.6067	4.25298	4.02562e-88	2.65748e-86	- && Q9ZW24.1 RecName: Full=Glutathione S-transferase U7; Short=AtGSTU7; AltName: Full=GST class-tau member 7; AltName: Full=Glutathione S-transferase 25 && PF00043:Glutathione S-transferase, C-terminal domain|PF02798:Glutathione S-transferase, N-terminal domain
JreChr16G10681	585.21	599.282	650.904	67.3248	100.44	77.8532	611.799	81.8725	2.89923	5.91022e-88	3.89232e-86	- && - && -
JreChr08G10130	1415.04	1342.85	1299.65	464.444	419.142	426.088	1352.51	436.558	1.63161	5.97739e-88	3.92723e-86	- && Q93WF6.1 RecName: Full=Protein SENESCENCE-ASSOCIATED GENE 21, mitochondrial; AltName: Full=Late embryogenensis abundant like 5; Short=AtLEA5; Flags: Precursor && PF03242:Late embryogenesis abundant protein
JreChr09G10972	3692.85	3859.26	3438.33	1215.75	1505.63	1407.67	3663.48	1376.35	1.41273	6.44855e-88	4.22678e-86	- && - && -
JreChr11G11775	728.22	774.353	708.21	153.188	157.42	138.873	736.928	149.827	2.29706	1.0941e-87	7.15447e-86	- && - && -
JreChr07G11196	1354.83	1503.49	1449.94	496.643	479.02	463.963	1436.09	479.875	1.58074	1.3518e-87	8.81885e-86	- && O22808.1 RecName: Full=Protein LYK5; AltName: Full=LysM domain receptor-like kinase 5; AltName: Full=LysM-containing receptor-like kinase 5; Flags: Precursor && PF07714:Protein tyrosine kinase
JreChr05G11864	516.528	486.736	464.932	43.9075	50.2198	28.4059	489.399	40.8444	3.57489	1.5136e-87	9.85117e-86	- && O81464.1 RecName: Full=Heavy metal-associated isoprenylated plant protein 24; Short=AtHIP24; Flags: Precursor && PF00403:Heavy-metal-associated domain
JreChr04G12265	801.606	763.772	751.459	10.7329	4.82883	2.10414	772.279	5.88864	7.01434	5.57231e-87	3.61821e-85	- && Q9LN86.1 RecName: Full=Dehydration-responsive element-binding protein 1F; Short=Protein DREB1F && PF00847:AP2 domain
JreChr13G12042	497.711	465.574	451.957	45.8589	40.5622	49.4473	471.747	45.2895	3.38402	1.97706e-86	1.27479e-84	- && Q9LTH4.1 RecName: Full=Transcription factor BOA; AltName: Full=Protein BROTHER OF LUX ARRHYTHMO; AltName: Full=Protein PHYTOCLOCK 1-like; Short=Protein PCL1-like && PF00249:Myb-like DNA-binding domain
JreChr03G11871	1494.07	1416.92	1408.85	524.938	480.951	500.785	1439.95	502.225	1.51996	6.16391e-86	3.96521e-84	- && Q9FND9.1 RecName: Full=Probable galactinol--sucrose galactosyltransferase 5; AltName: Full=Protein SEED IMBIBITION 1-LIKE; AltName: Full=Raffinose synthase 5 && PF05691:Raffinose synthase or seed imbibition protein Sip1
JreChr12G11090	2868.66	2804.02	2849.06	1301.61	1249.7	1132.03	2840.58	1227.78	1.20932	7.81208e-86	5.01384e-84	- && Q6NNI8.1 RecName: Full=Zinc finger A20 and AN1 domain-containing stress-associated protein 1; Short=AtSAP1 && PF01754:A20-like zinc finger|PF01428:AN1-like Zinc finger
JreChr16G10750	2023.77	1977.73	2066.24	853.757	822.832	766.959	2022.58	814.516	1.31123	1.05175e-85	6.73463e-84	- && Q9FDW1.1 RecName: Full=Transcription factor MYB44; AltName: Full=Myb-related protein 44; Short=AtMYB44; AltName: Full=Myb-related protein R1; Short=AtMYBR1 && PF00249:Myb-like DNA-binding domain
JreChr07G12764	1002.01	1087.94	1128.81	285.887	315.805	297.736	1072.92	299.809	1.83854	1.6609e-85	1.05863e-83	- && Q8GW96.1 RecName: Full=AAA-ATPase At2g18193 && PF00004:ATPase family associated with various cellular activities (AAA)|PF14363:Domain associated at C-terminal with AAA
JreChr04G12292	1171.36	1205.3	1162.33	361.017	284.901	270.382	1179.66	305.433	1.94805	2.09425e-85	1.33177e-83	- && P93788.1 RecName: Full=Remorin; AltName: Full=pp34 && PF03766:Remorin, N-terminal region|PF03763:Remorin, C-terminal region
JreChr08G11841	510.883	511.746	478.988	50.7375	62.7748	63.1242	500.539	58.8788	3.08968	4.10624e-85	2.60525e-83	- && Q9ZPE7.1 RecName: Full=Protein EXORDIUM; Flags: Precursor && PF04674:Phosphate-induced protein 1 conserved region
JreChr04G11317	593.678	553.109	527.643	86.8393	77.2613	77.8532	558.144	80.6512	2.79094	6.38662e-85	4.03361e-83	- && P51094.2 RecName: Full=Anthocyanidin 3-O-glucosyltransferase 2; AltName: Full=Flavonol 3-O-glucosyltransferase; AltName: Full=UDP-glucose flavonoid 3-O-glucosyltransferase && PF00201:UDP-glucoronosyl and UDP-glucosyl transferase
JreChr05G10199	2174.31	2071.99	2158.15	933.766	880.778	902.676	2134.82	905.74	1.23687	9.34796e-85	5.86384e-83	- && O49255.1 RecName: Full=NAC transcription factor 29; Short=AtNAC029; AltName: Full=Protein NAC-LIKE, ACTIVATED BY AP3/PI; Short=AtNAP && PF02365:No apical meristem (NAM) protein
JreChr16G10338	2545.01	2659.73	2936.64	1106.47	1134.77	1125.71	2713.79	1122.32	1.27315	3.15643e-84	1.97106e-82	- && O82199.1 RecName: Full=Zinc finger CCCH domain-containing protein 20; Short=AtC3H20 && -
JreChr01G12408	2376.59	2095.08	2304.12	924.985	902.991	862.697	2258.6	896.891	1.33191	9.05613e-84	5.64248e-82	- && Q0III6.1 RecName: Full=DnaJ homolog subfamily B member 6; AltName: Full=MRJ && PF00226:DnaJ domain
JreChr02G10992	509.942	609.863	523.319	67.3248	76.2955	68.3845	547.708	70.6683	2.95362	9.83681e-84	6.11514e-82	- && - && PF14368:Probable lipid transfer
JreChr04G11236	903.219	858.041	906.076	240.028	237.578	235.664	889.112	237.757	1.90253	1.56164e-83	9.68633e-82	- && - && -
JreChr13G11208	1008.59	1080.25	1035.82	291.741	320.634	274.59	1041.55	295.655	1.81541	1.68089e-83	1.04027e-81	- && Q9M2P4.1 RecName: Full=E3 ubiquitin-protein ligase SINAT2; AltName: Full=Seven in absentia homolog 2 && PF03145:Seven in absentia protein family
JreChr01G13860	3205.49	2926.19	2939.88	1398.21	1366.56	1315.09	3023.85	1359.95	1.15281	4.51601e-83	2.77629e-81	- && Q9FLW0.1 RecName: Full=Probable receptor-like protein kinase At5g24010; Flags: Precursor && PF12819:Carbohydrate-binding protein of the ER
JreChr15G10849	937.089	998.482	1044.47	204.902	267.517	253.549	993.349	241.989	2.03733	8.41048e-83	5.15905e-81	- && Q8L9J7.1 RecName: Full=Bidirectional sugar transporter SWEET1; Short=AtSWEET1; AltName: Full=Protein SUGARS WILL EVENTUALLY BE EXPORTED TRANSPORTERS 1 && PF03083:Sugar efflux transporter for intercellular exchange
JreChr15G11883	1713.29	1722.81	1757.01	688.86	653.823	586.003	1731.04	642.895	1.42767	1.00024e-82	6.12198e-81	- && P42044.1 RecName: Full=Ferrochelatase-2, chloroplastic; AltName: Full=Ferrochelatase II; AltName: Full=Heme synthase 2; AltName: Full=Protoheme ferro-lyase 2; Flags: Precursor && PF00762:Ferrochelatase
JreChr01G11662	852.413	938.843	833.633	222.465	169.009	192.529	874.963	194.667	2.16871	2.49832e-82	1.51904e-80	- && O64825.1 RecName: Full=LysM domain receptor-like kinase 4; Short=LysM-containing receptor-like kinase 4; Flags: Precursor && PF00069:Protein kinase domain
JreChr01G12892	1999.31	1911.35	1995.96	828.388	848.908	803.781	1968.88	827.026	1.25084	4.62917e-82	2.8085e-80	- && Q9SAH7.1 RecName: Full=Probable WRKY transcription factor 40; AltName: Full=WRKY DNA-binding protein 40 && PF03106:WRKY DNA -binding domain
JreChr01G11381	815.719	770.505	855.258	181.484	205.708	194.633	813.827	193.942	2.06847	4.70462e-82	2.84804e-80	- && Q8GZ17.2 RecName: Full=COBRA-like protein 7; Flags: Precursor && PF04833:COBRA-like protein
JreChr08G10046	6490.94	6567.09	6231.17	3036.45	3426.54	3038.38	6429.73	3167.12	1.02145	6.00115e-82	3.62501e-80	- && Q9LZP9.1 RecName: Full=Calvin cycle protein CP12-2, chloroplastic; AltName: Full=CP12 domain-containing protein 2; AltName: Full=Chloroplast protein 12-2; Flags: Precursor && PF02672:CP12 domain
JreChr15G11709	560.748	599.282	530.887	93.6693	85.9532	87.3218	563.639	88.9814	2.66352	7.80296e-82	4.70315e-80	- && - && -
JreChr11G11067	513.706	610.825	591.436	91.7179	72.4324	79.9573	571.989	81.3692	2.81288	1.08739e-81	6.53991e-80	- && - && -
JreChr15G11785	3455.75	3604.35	3586.46	1601.16	1711.34	1781.15	3548.85	1697.88	1.06393	1.77458e-81	1.06498e-79	- && Q39134.2 RecName: Full=Amino acid permease 3; AltName: Full=Amino acid transporter AAP3 && PF01490:Transmembrane amino acid transporter protein
JreChr12G11319	1143.14	1037.92	1050.96	198.072	275.243	278.799	1077.34	250.704	2.10506	8.49471e-81	5.08692e-79	- && Q9LSQ4.1 RecName: Full=Indole-3-acetic acid-amido synthetase GH3.6; AltName: Full=Auxin-responsive GH3-like protein 6; Short=AtGH3-6; AltName: Full=Protein DWARF IN LIGHT 1; Short=DFL-1 && PF03321:GH3 auxin-responsive promoter
novel.2024	2182.78	2121.05	2513.88	887.907	847.942	818.51	2272.57	851.453	1.41518	5.84397e-80	3.48451e-78	PF00403:Heavy-metal-associated domain
novel.87	401.744	448.259	396.814	36.1017	27.0414	26.3017	415.606	29.815	3.79868	6.64496e-80	3.95361e-78	-
JreChr08G11901	1287.09	1441.93	1375.33	491.764	455.841	454.494	1368.12	467.367	1.54907	1.13855e-79	6.75963e-78	- && Q9ZQB9.1 RecName: Full=Probable xyloglucan glycosyltransferase 12; AltName: Full=Cellulose synthase-like protein C12; Short=AtCslC12 && -
JreChr01G10280	2041.65	2214.36	2340.88	837.17	876.915	914.249	2198.96	876.111	1.32748	1.72389e-79	1.02129e-77	- && Q9FE83.1 RecName: Full=F-box protein SKIP2; AltName: Full=SKP1-interacting partner 2 && PF12937:F-box-like
JreChr14G11607	652.952	578.119	550.349	107.329	89.8162	84.1656	593.807	93.7704	2.6617	5.18068e-79	3.05616e-77	- && Q9LTH4.1 RecName: Full=Transcription factor BOA; AltName: Full=Protein BROTHER OF LUX ARRHYTHMO; AltName: Full=Protein PHYTOCLOCK 1-like; Short=Protein PCL1-like && PF00249:Myb-like DNA-binding domain
JreChr10G11755	2684.25	2468.31	2754.99	1160.13	1103.87	1009.99	2635.85	1091.33	1.27117	1.06191e-78	6.23779e-77	- && - && PF04720:PDDEXK-like family of unknown function
JreChr07G11032	1063.16	999.444	1008.79	285.887	262.688	324.038	1023.8	290.871	1.81769	1.24363e-78	7.28983e-77	- && F4JKK0.1 RecName: Full=Probable E3 ubiquitin ligase SUD1; AltName: Full=Protein ECERIFERUM 9; AltName: Full=Protein SUPPRESSOR OF DRY2 DEFFECTS 1; Short=AtSUD1; AltName: Full=RING/U-box domain-containing protein && PF12428:Protein of unknown function (DUF3675)|PF12906:RING-variant domain
JreChr10G11772	7592.68	7500.16	6866.93	3377.95	3823.47	3446.58	7319.92	3549.33	1.04435	1.65428e-78	9.67649e-77	- && Q05349.1 RecName: Full=Auxin-repressed 12.5 kDa protein && PF05564:Dormancy/auxin associated protein
novel.764	462.9	568.5	520.075	72.2034	66.6378	54.7076	517.158	64.5163	2.99918	1.75948e-78	1.02702e-76	PF00931:NB-ARC domain|PF18052:Rx N-terminal domain
novel.1044	10327.7	9854	9778.7	4471.73	5287.57	4981.55	9986.81	4913.62	1.02333	2.79453e-78	1.62094e-76	PF00314:Thaumatin family
JreChr11G11880	761.15	636.797	680.098	99.5237	140.036	125.196	692.682	121.585	2.5107	3.29262e-78	1.90587e-76	- && O48915.1 RecName: Full=Protein NDR1; AltName: Full=Non-race specific disease resistance protein 1; Short=AtNDR1; Flags: Precursor && -
JreChr15G11907	1481.84	1440.01	1549.41	513.23	579.459	504.994	1490.42	532.561	1.48346	3.48267e-78	2.01168e-76	- && Q9ZWM9.1 RecName: Full=AP2/ERF and B3 domain-containing transcription factor RAV1; AltName: Full=Ethylene-responsive transcription factor RAV1; AltName: Full=Protein RELATED TO ABI3/VP1 1 && PF00847:AP2 domain|PF02362:B3 DNA binding domain
JreChr02G11692	3227.12	3073.36	3463.2	1423.58	1520.12	1520.24	3254.56	1487.98	1.12881	1.22704e-77	7.04368e-76	- && P49598.1 RecName: Full=Protein phosphatase 2C 37; Short=AtPP2C37; AltName: Full=Protein ABA-HYPERSENSITIVE GERMINATION 3; AltName: Full=Protein phosphatase 2C A; Short=PP2CA && PF00481:Protein phosphatase 2C
JreChr05G12536	2104.69	2064.3	2203.56	593.239	792.894	741.709	2124.18	709.281	1.58253	1.56448e-77	8.96216e-76	- && O23141.1 RecName: Full=Arginine decarboxylase 2; Short=ADC 2; Short=ARGDC 2; AltName: Full=ADC-N && PF02784:Pyridoxal-dependent decarboxylase, pyridoxal binding domain|PF00278:Pyridoxal-dependent decarboxylase, C-terminal sheet domain
JreChr05G12632	2386	2379.81	2423.05	1141.59	1129.95	1138.34	2396.29	1136.63	1.07594	2.99522e-77	1.70875e-75	- && Q9SKR2.2 RecName: Full=Synaptotagmin-1; AltName: Full=NTMC2T1.1; AltName: Full=Synaptotagmin A && PF00168:C2 domain|PF17047:Synaptotagmin-like mitochondrial-lipid-binding domain
JreChr04G12020	430.911	391.505	392.489	33.1746	33.8018	39.9787	404.968	35.6517	3.50957	1.66167e-76	9.44086e-75	- && Q5PNY6.1 RecName: Full=U-box domain-containing protein 21; AltName: Full=Plant U-box protein 21 && PF04564:U-box domain
JreChr02G11212	581.447	526.175	501.694	73.1792	84.9874	90.478	536.439	82.8815	2.69699	3.03045e-76	1.71825e-74	- && O04373.2 RecName: Full=IAA-amino acid hydrolase ILR1-like 4; Flags: Precursor && PF07687:Peptidase dimerisation domain|PF01546:Peptidase family M20/M25/M40
JreChr14G11359	724.457	742.609	772.003	187.339	142.933	172.539	746.356	167.604	2.15529	3.27377e-76	1.85242e-74	- && F4I111.1 RecName: Full=Calcium uniporter protein 6, mitochondrial; Flags: Precursor && PF04678:Mitochondrial calcium uniporter
JreChr04G10007	995.422	1143.73	1055.29	281.008	312.908	331.402	1064.81	308.439	1.78859	4.84655e-76	2.73677e-74	- && - && PF13266:Protein of unknown function (DUF4057)
JreChr13G11907	464.781	466.535	480.069	68.3005	66.6378	66.2804	470.462	67.0729	2.80976	6.37613e-76	3.59318e-74	- && Q9SDI4.1 RecName: Full=Probable anion transporter 1, chloroplastic; AltName: Full=Phosphate transporter 4;1; Flags: Precursor && PF07690:Major Facilitator Superfamily
JreChr04G12476	1363.3	1391.91	1449.94	452.735	527.308	513.41	1401.71	497.818	1.49343	8.99301e-76	5.05761e-74	- && - && PF04720:PDDEXK-like family of unknown function
JreChr06G10787	2695.54	2869.43	3023.14	1312.35	1290.26	1351.91	2862.7	1318.17	1.11858	2.37006e-75	1.32752e-73	- && Q8GVE8.1 RecName: Full=Phosphoenolpyruvate carboxylase 4; Short=AtPPC4; Short=PEPC 4; Short=PEPCase 4 && PF00311:Phosphoenolpyruvate carboxylase
JreChr05G12622	2173.37	2085.46	2159.23	988.406	964.8	911.092	2139.35	954.766	1.16333	4.05005e-75	2.26394e-73	- && O48832.1 RecName: Full=Protein EARLY-RESPONSIVE TO DEHYDRATION 7, chloroplastic; Flags: Precursor && PF06911:Senescence-associated protein
JreChr01G10545	1048.11	1063.89	970.95	309.304	223.092	256.705	1027.65	263.034	1.96645	5.04679e-75	2.81544e-73	- && Q6E2Z6.1 RecName: Full=1-Cys peroxiredoxin; AltName: Full=Rehydrin homolog; AltName: Full=Thioredoxin peroxidase && PF10417:C-terminal domain of 1-Cys peroxiredoxin|PF00578:AhpC/TSA family
JreChr05G12105	773.381	799.363	755.784	206.853	170.941	149.394	776.176	175.729	2.1408	2.01872e-74	1.12166e-72	- && Q65XK7.1 RecName: Full=Probable protein phosphatase 2C 51; Short=OsPP2C51 && PF00481:Protein phosphatase 2C
JreChr13G12046	1444.21	1583.33	1568.87	601.045	598.775	584.951	1532.14	594.923	1.36417	2.44738e-74	1.35441e-72	- && Q940T5.1 RecName: Full=E3 ubiquitin-protein ligase RDUF2; AltName: Full=RING and DUF1117 domain-containing protein 2; Short=AtRDUF2 && PF14369:zinc-ribbon|PF06547:Protein of unknown function (DUF1117)|PF13639:Ring finger domain
JreChr08G10006	1525.12	1477.52	1552.66	539.574	556.281	622.825	1518.43	572.894	1.40722	2.65536e-74	1.46659e-72	- && Q9LDE1.1 RecName: Full=Transcription factor MYB108; AltName: Full=Myb-related protein 108; Short=AtMYB108; AltName: Full=Protein BOTRYTIS-SUSCEPTIBLE 1 && PF00249:Myb-like DNA-binding domain
JreChr12G11175	1097.98	1069.66	1120.16	373.702	381.477	346.131	1095.93	367.103	1.57668	3.9463e-74	2.17525e-72	- && Q9LH79.1 RecName: Full=Bidirectional sugar transporter SWEET2; Short=AtSWEET2; AltName: Full=Protein SUGARS WILL EVENTUALLY BE EXPORTED TRANSPORTERS 2 && PF03083:Sugar efflux transporter for intercellular exchange
JreChr15G10404	2910.06	2893.48	3213.44	1420.65	1399.39	1314.04	3005.66	1378.03	1.12409	6.67807e-74	3.67374e-72	- && - && PF02496:ABA/WDS induced protein
JreChr11G11164	1322.84	1348.62	1386.15	462.492	505.096	524.983	1352.54	497.524	1.44327	8.45946e-74	4.63532e-72	- && Q0WVN5.2 RecName: Full=Cellulose synthase-like protein G3; Short=AtCslG3 && PF03552:Cellulose synthase
JreChr11G12475	2579.82	2383.66	2511.71	976.698	1142.5	1074.16	2491.73	1064.45	1.22702	9.37719e-74	5.12209e-72	- && Q9SQL2.1 RecName: Full=Chlorophyll a-b binding protein P4, chloroplastic; AltName: Full=LHCI type III CAB-P4; Flags: Precursor && PF00504:Chlorophyll A-B binding protein
JreChr07G11931	3163.15	3177.25	3268.58	1601.16	1466.03	1626.5	3202.99	1564.56	1.03392	9.38477e-74	5.12209e-72	- && Q03194.1 RecName: Full=Plasma membrane ATPase 4; AltName: Full=Proton pump 4 && -
JreChr06G10412	1306.84	1215.88	1182.87	444.929	434.595	425.036	1235.2	434.853	1.50639	1.15589e-73	6.28394e-72	- && Q9ZUD9.1 RecName: Full=Probable inactive poly [ADP-ribose] polymerase SRO2; AltName: Full=Protein SIMILAR TO RCD ONE 2 && PF12174:RCD1-SRO-TAF4 (RST) plant domain
JreChr07G11201	2025.66	1915.2	1896.49	832.291	874.018	810.094	1945.78	838.801	1.2138	1.28568e-73	6.97589e-72	- && - && PF14009:Domain of unknown function (DUF4228)
JreChr03G12992	568.275	572.348	502.775	98.5479	95.6108	100.999	547.799	98.3858	2.47873	8.34783e-73	4.4855e-71	- && Q4V8K2.1 RecName: Full=Beta-catenin-like protein 1; AltName: Full=Nuclear-associated protein; Short=NAP && -
JreChr03G13105	1170.42	1126.42	1119.08	384.435	417.211	387.162	1138.64	396.269	1.52255	1.11942e-72	5.98015e-71	- && Q9FX32.1 RecName: Full=Sucrose synthase 6; Short=AtSUS6; AltName: Full=Sucrose-UDP glucosyltransferase 6 && PF00534:Glycosyl transferases group 1|PF00862:Sucrose synthase
JreChr07G10823	1747.16	1679.53	1672.67	577.627	707.906	631.242	1699.79	638.925	1.41151	1.60458e-72	8.53905e-71	- && O82256.1 RecName: Full=Zinc finger protein CONSTANS-LIKE 13 && PF00643:B-box zinc finger|PF06203:CCT motif
JreChr05G11464	1259.8	1085.06	1186.12	331.746	395.964	365.068	1176.99	364.259	1.69198	2.20754e-72	1.17253e-70	- && Q9ZUZ3.1 RecName: Full=Auxin-responsive protein SAUR32; AltName: Full=Protein ABOLISHED APICAL HOOK MAINTENANCE 1; AltName: Full=Protein SMALL AUXIN UP RNA 32 && PF02519:Auxin responsive protein
JreChr03G12379	2062.35	2477.93	2404.67	719.107	857.6	871.114	2314.98	815.94	1.50466	2.60202e-72	1.37942e-70	- && P29602.3 RecName: Full=Cucumber peeling cupredoxin; Short=CPC; AltName: Full=Stellacyanin && PF02298:Plastocyanin-like domain
JreChr13G11908	1124.32	1039.85	997.981	340.527	343.813	337.714	1054.05	340.685	1.62999	2.79708e-72	1.47718e-70	- && P48422.2 RecName: Full=Cytochrome P450 86A1; AltName: Full=CYPLXXXVI; AltName: Full=P450-dependent fatty acid omega-hydroxylase; AltName: Full=Protein HYDROXYLASE OF ROOT SUBERIZED TISSUE && PF00067:Cytochrome P450
JreChr02G10939	1612.62	1592.95	1682.4	647.879	675.07	698.574	1629.33	673.841	1.2739	4.46244e-72	2.3522e-70	- && Q9LM76.1 RecName: Full=U-box domain-containing protein 44; AltName: Full=Plant U-box protein 44; AltName: Full=Protein SENESCENCE-ASSOCIATED E3 UBIQUITIN LIGASE 1 && PF04564:U-box domain
JreChr01G13522	404.567	384.772	395.733	45.8589	39.5964	41.0307	395.024	42.162	3.22749	5.811e-72	3.05723e-70	- && - && -
JreChr02G10741	444.082	568.5	533.05	80.9849	61.809	61.02	515.211	67.938	2.9205	7.35025e-72	3.85972e-70	- && Q9ZVC7.2 RecName: Full=Xylogen-like protein 11; Flags: Precursor && PF14368:Probable lipid transfer
JreChr11G12056	1437.62	1462.13	1486.7	306.377	466.465	411.359	1462.15	394.734	1.88922	1.191e-71	6.23052e-70	- && Q8LBL1.2 RecName: Full=Two-pore potassium channel 1; Short=AtTPK1; AltName: Full=Calcium-activated outward-rectifying potassium channel 1; Short=AtKCO1 && PF07885:Ion channel
JreChr12G10859	2867.72	2809.79	2681.47	1392.36	1387.81	1329.82	2786.33	1369.99	1.02427	2.03433e-71	1.06222e-69	- && O65781.1 RecName: Full=UDP-glucose 4-epimerase GEPI48; AltName: Full=Galactowaldenase; AltName: Full=UDP-galactose 4-epimerase && PF16363:GDP-mannose 4,6 dehydratase
JreChr07G11633	1632.38	1556.4	1659.7	580.555	470.328	609.148	1616.16	553.344	1.54746	2.34974e-71	1.2246e-69	- && - && -
JreChr11G10505	526.878	583.891	557.918	90.7422	115.892	89.4259	556.229	98.6867	2.49226	2.59432e-71	1.34701e-69	- && O49675.1 RecName: Full=Probable carotenoid cleavage dioxygenase 4, chloroplastic; Short=AtCCD4; AltName: Full=AtNCED4; Flags: Precursor && PF03055:Retinal pigment epithelial membrane protein
JreChr03G11299	1171.36	1222.61	1233.69	436.148	442.321	380.849	1209.22	419.773	1.5247	3.11517e-71	1.61441e-69	- && - && -
JreChr11G11843	1163.83	1064.86	1013.12	294.668	351.539	336.662	1080.6	327.623	1.72269	3.41647e-71	1.76726e-69	- && - && -
JreChr06G11173	1925.93	1893.08	2254.38	780.578	799.654	763.803	2024.46	781.345	1.37236	3.82909e-71	1.97333e-69	- && Q9C9A3.1 RecName: Full=Heavy metal-associated isoprenylated plant protein 20; Short=AtHIP20; Short=AtHIPP20; Flags: Precursor && PF00403:Heavy-metal-associated domain
JreChr10G10618	2309.79	2307.67	2305.2	1144.52	1068.14	1088.89	2307.55	1100.52	1.06812	4.84737e-71	2.49347e-69	- && Q8VYN2.1 RecName: Full=Vesicle-associated protein 4-2; AltName: Full=Plant VAP homolog 4-2; Short=AtPVA42; AltName: Full=VAMP-associated protein 4-2 && PF00635:MSP (Major sperm protein) domain
novel.1246	1214.64	1220.69	1153.68	381.507	402.724	450.286	1196.34	411.506	1.54142	5.72812e-71	2.94107e-69	PF01582:TIR domain|PF00931:NB-ARC domain
JreChr12G11035	558.866	459.802	501.694	80.9849	73.3982	83.1135	506.787	79.1656	2.67999	8.38201e-71	4.28781e-69	- && Q0WQX7.1 RecName: Full=RHOMBOID-like protein 1; Short=AtRBL1 && PF01694:Rhomboid family
JreChr13G11124	478.894	482.888	433.576	67.3248	74.364	53.6556	465.119	65.1148	2.83298	1.23034e-70	6.28221e-69	- && O24370.1 RecName: Full=Linoleate 13S-lipoxygenase 2-1, chloroplastic; AltName: Full=Lipoxygenase 2-1; Flags: Precursor && PF00305:Lipoxygenase|PF01477:PLAT/LH2 domain
JreChr01G10577	446.905	442.487	411.951	55.6162	57.9459	64.1763	433.781	59.2461	2.87481	1.49095e-70	7.57109e-69	- && - && -
JreChr03G11206	502.415	420.363	411.951	41.9561	58.9117	34.7183	444.91	45.1954	3.29386	1.53915e-70	7.80131e-69	- && Q9SGP6.1 RecName: Full=Glutaredoxin-C9; Short=AtGrxC9; AltName: Full=Protein ROXY 19 && PF00462:Glutaredoxin
novel.2569	791.257	670.464	669.285	138.553	169.975	155.706	710.336	154.745	2.19922	1.97892e-70	9.9941e-69	-
JreChr09G10668	1070.69	1136.04	1037.99	352.236	312.908	374.537	1081.57	346.56	1.64371	2.33617e-70	1.17768e-68	- && Q8GWP0.1 RecName: Full=Transcription factor MYB39; AltName: Full=Myb-related protein 39; Short=AtMYB39 && PF00249:Myb-like DNA-binding domain
JreChr03G13373	2181.84	2150.87	2131.12	940.596	792.894	731.189	2154.61	821.559	1.39011	3.75574e-70	1.88644e-68	- && Q0ZPV7.1 RecName: Full=Carboxylesterase 1; Short=AeCXE1 && PF07859:alpha/beta hydrolase fold
JreChr11G10649	711.285	666.617	834.715	168.8	159.351	171.487	737.539	166.546	2.14611	9.58356e-70	4.77903e-68	- && F4KA51.2 RecName: Full=LEAF RUST 10 DISEASE-RESISTANCE LOCUS RECEPTOR-LIKE PROTEIN KINASE-like 2.3; AltName: Full=Probable receptor-like serine/threonine-protein kinase LRK10L-2.3; Flags: Precursor && PF13947:Wall-associated receptor kinase galacturonan-binding
JreChr07G10337	1061.28	955.195	1147.19	306.377	273.312	331.402	1054.56	303.697	1.79664	1.04663e-69	5.20984e-68	- && Q40392.1 RecName: Full=TMV resistance protein N && PF01582:TIR domain
JreChr07G11111	1377.41	1361.13	1229.37	502.497	477.088	488.16	1322.63	489.249	1.4356	1.98581e-69	9.83189e-68	- && Q3EAF9.1 RecName: Full=Probable protein phosphatase 2C 49; Short=AtPP2C49 && PF00481:Protein phosphatase 2C
JreChr09G11330	1162.89	1250.51	1381.82	365.896	414.314	435.557	1265.07	405.255	1.64234	2.14094e-69	1.05811e-67	- && Q9M353.1 RecName: Full=Cation/H(+) antiporter 20; AltName: Full=Protein CATION/H+ EXCHANGER 20; Short=AtCHX20 && PF00999:Sodium/hydrogen exchanger family
JreChr03G10233	694.349	816.678	768.759	179.533	159.351	201.997	759.929	180.294	2.07751	2.27584e-69	1.12278e-67	- && Q9FGF8.1 RecName: Full=Ethylene-responsive transcription factor ABR1; AltName: Full=Protein ABA REPRESSOR 1 && PF00847:AP2 domain
JreChr06G11268	937.089	896.518	864.989	266.372	274.277	217.778	899.532	252.809	1.82925	2.56066e-69	1.26104e-67	- && Q9XIA9.1 RecName: Full=Long chain acyl-CoA synthetase 2; AltName: Full=Protein Botrytis resistant 1; AltName: Full=Protein LATERAL ROOT DEVELOPMENT 2 && PF00501:AMP-binding enzyme
JreChr01G12768	735.747	785.896	660.636	186.363	152.591	143.081	727.426	160.678	2.17776	2.93699e-69	1.44381e-67	- && - && -
JreChr08G12200	379.164	351.104	370.864	33.1746	35.7333	37.8745	367.044	35.5941	3.36783	6.39638e-69	3.13887e-67	- && P12859.2 RecName: Full=Glyceraldehyde-3-phosphate dehydrogenase B, chloroplastic; AltName: Full=NADP-dependent glyceraldehydephosphate dehydrogenase subunit B; Flags: Precursor && PF00044:Glyceraldehyde 3-phosphate dehydrogenase, NAD binding domain|PF02800:Glyceraldehyde 3-phosphate dehydrogenase, C-terminal domain
JreChr05G11152	2496.08	2321.13	2299.79	1125.98	1049.79	981.581	2372.34	1052.45	1.17222	1.96858e-68	9.55881e-67	- && - && -
JreChr07G12187	1223.11	1164.9	1158	422.488	415.279	457.65	1182	431.806	1.45403	1.97961e-68	9.59558e-67	- && Q8VZK0.1 RecName: Full=E3 ubiquitin-protein ligase MIEL1; AltName: Full=MYB30-interacting E3 ligase 1 && PF05495:CHY zinc finger|PF14599:Zinc-ribbon|PF13639:Ring finger domain
JreChr01G13571	609.673	619.482	640.092	105.378	151.625	115.728	623.082	124.244	2.32416	3.12699e-68	1.51307e-66	- && - && -
JreChr13G10673	514.646	431.906	481.15	80.9849	56.0144	65.2283	475.901	67.4092	2.81948	6.69719e-68	3.22933e-66	- && Q9LXM2.1 RecName: Full=Probable CCR4-associated factor 1 homolog 9 && PF04857:CAF1 family ribonuclease
JreChr05G12191	2417.05	2321.13	2221.94	1115.25	1021.78	982.633	2320.04	1039.89	1.15761	7.03404e-68	3.38586e-66	- && Q6DST1.1 RecName: Full=Late embryogenesis abundant protein At1g64065 && PF03168:Late embryogenesis abundant protein
JreChr07G11641	929.562	959.043	965.544	303.45	326.429	319.829	951.383	316.569	1.58737	8.63816e-68	4.14363e-66	- && Q9VDL1.1 RecName: Full=Esterase CG5412 && PF03959:Serine hydrolase (FSH1)
JreChr09G11526	952.143	924.414	947.163	324.915	282.969	302.996	941.24	303.627	1.63233	8.95084e-68	4.2862e-66	- && Q8W486.1 RecName: Full=Uncharacterized protein At1g04910 && PF10250:GDP-fucose protein O-fucosyltransferase
JreChr06G10878	883.461	944.614	896.345	268.324	264.62	199.893	908.14	244.279	1.89161	9.52886e-68	4.55513e-66	- && P0DKJ5.1 RecName: Full=Bidirectional sugar transporter SWEET15; Short=VvSWEET15 && PF03083:Sugar efflux transporter for intercellular exchange
JreChr03G11484	1462.09	1329.39	1430.48	570.797	537.932	555.493	1407.32	554.741	1.34303	1.85379e-67	8.84648e-66	- && P39101.1 RecName: Full=Protein CAJ1 && PF00226:DnaJ domain|PF13370:4Fe-4S single cluster domain of Ferredoxin I
JreChr15G10291	617.199	766.657	706.048	168.8	143.899	150.446	696.635	154.382	2.17331	1.88919e-67	8.99994e-66	- && O22938.1 RecName: Full=Leucine-rich repeat receptor-like tyrosine-protein kinase PXC3; AltName: Full=Protein PXY/TDR-CORRELATED 3; Flags: Precursor && PF13855:Leucine rich repeat|PF00069:Protein kinase domain
JreChr08G11994	1760.34	1747.82	1739.71	770.82	757.16	661.752	1749.29	729.911	1.25988	2.83165e-67	1.34206e-65	- && Q93VH2.1 RecName: Full=Bifunctional nuclease 2; Short=AtBBD2 && PF02577:Bifunctional nuclease
JreChr06G10638	318.008	358.799	420.601	20.4902	12.555	7.36449	365.803	13.4699	4.74888	5.19813e-67	2.45945e-65	- && - && -
JreChr09G10427	824.187	826.297	826.065	235.149	210.537	264.07	825.516	236.585	1.80507	9.70605e-67	4.56893e-65	- && Q9SVG3.1 RecName: Full=Berberine bridge enzyme-like 21; Short=AtBBE-like 21; Flags: Precursor && PF08031:Berberine and berberine like|PF01565:FAD binding domain
JreChr05G12178	1852.54	1745.9	1677	631.292	618.09	753.282	1758.48	667.555	1.39924	1.03111e-66	4.84552e-65	- && Q9FLV4.1 RecName: Full=G-type lectin S-receptor-like serine/threonine-protein kinase At5g24080; Flags: Precursor && PF01453:D-mannose binding lectin|PF00069:Protein kinase domain|PF00954:S-locus glycoprotein domain
JreChr01G12374	463.84	449.221	405.464	57.5676	68.5694	68.3845	439.508	64.8405	2.76291	1.1857e-66	5.56254e-65	- && P0C035.1 RecName: Full=RING-H2 finger protein ATL60; AltName: Full=RING-type E3 ubiquitin transferase ATL60 && PF13639:Ring finger domain
JreChr01G13568	904.159	1002.33	1053.12	324.915	275.243	299.84	986.538	300	1.71678	3.62506e-66	1.69492e-64	- && - && -
JreChr16G11275	986.014	1014.83	995.819	226.368	313.874	301.944	998.889	280.728	1.83197	4.78179e-66	2.22823e-64	- && Q39134.2 RecName: Full=Amino acid permease 3; AltName: Full=Amino acid transporter AAP3 && PF01490:Transmembrane amino acid transporter protein
JreChr12G11302	715.989	659.883	666.042	188.314	172.872	165.175	680.638	175.454	1.95514	7.33526e-66	3.40665e-64	- && - && PF14364:Domain of unknown function (DUF4408)|PF05553:Cotton fibre expressed protein
JreChr04G10061	1463.97	1559.29	1609.96	578.603	651.892	547.076	1544.4	592.524	1.38059	8.94043e-66	4.14519e-64	- && F8WKW1.1 RecName: Full=7-deoxyloganetin glucosyltransferase; AltName: Full=Genipin glucosyltransferase; AltName: Full=UDP-glucose glucosyltransferase 2; Short=GjUGT2; AltName: Full=UDP-glycosyltransferase 85A24 && PF00201:UDP-glucoronosyl and UDP-glucosyl transferase
JreChr07G11187	1321.9	1415.96	1388.31	572.749	561.11	542.868	1375.39	558.909	1.29856	1.59236e-65	7.34606e-64	- && Q851L8.1 RecName: Full=Probable cellulose synthase A catalytic subunit 5 [UDP-forming]; AltName: Full=OsCesA5 >A2XNT2.1 RecName: Full=Probable cellulose synthase A catalytic subunit 5 [UDP-forming]; AltName: Full=OsCesA5 && PF14569:Zinc-binding RING-finger|PF03552:Cellulose synthase
JreChr13G10767	750.8	710.865	724.429	207.829	193.153	215.674	728.698	205.552	1.82696	3.63488e-65	1.66031e-63	- && - && PF12697:Alpha/beta hydrolase family
JreChr05G11728	10564.8	9773.2	8967.78	4418.07	4923.47	5043.62	9768.6	4795.06	1.02696	5.13834e-65	2.33934e-63	- && Q7Y1X1.1 RecName: Full=Esterase; AltName: Full=Early nodule-specific protein homolog; AltName: Full=Latex allergen Hev b 13; AltName: Allergen=Hev b 13; Flags: Precursor && PF00657:GDSL-like Lipase/Acylhydrolase
JreChr11G11838	520.292	549.261	551.431	110.257	124.584	114.676	540.328	116.505	2.21262	1.31245e-64	5.93622e-63	- && Q9LSQ4.1 RecName: Full=Indole-3-acetic acid-amido synthetase GH3.6; AltName: Full=Auxin-responsive GH3-like protein 6; Short=AtGH3-6; AltName: Full=Protein DWARF IN LIGHT 1; Short=DFL-1 && PF03321:GH3 auxin-responsive promoter
JreChr10G11365	973.783	983.091	985.007	362.969	312.908	311.413	980.627	329.096	1.57442	3.04649e-64	1.37345e-62	- && Q9M325.1 RecName: Full=Phosphatidylinositol:ceramide inositolphosphotransferase 1; AltName: Full=Inositol-phosphorylceramide synthase 1; Short=AtIPCS1; Short=IPC synthase 1; AltName: Full=Protein ERH1-like2; AltName: Full=Sphingolipid synthase 1 && PF14360:PAP2 superfamily C-terminal
JreChr14G10547	1679.42	1894.04	1790.53	673.248	771.647	756.438	1788	733.778	1.28508	4.55859e-64	2.05181e-62	- && Q949Q5.1 RecName: Full=Photosystem I subunit O; Short=PSI-O; Flags: Precursor && -
JreChr06G11058	389.513	378.038	352.483	46.8347	49.2541	44.1869	373.345	46.7585	2.99644	9.13163e-64	4.09682e-62	- && P93004.2 RecName: Full=Aquaporin PIP2-7; AltName: Full=Plasma membrane intrinsic protein 2-7; Short=AtPIP2;7; AltName: Full=Plasma membrane intrinsic protein 3; AltName: Full=Salt stress-induced major intrinsic protein; Contains: RecName: Full=Aquaporin PIP2-7, N-terminally processed && PF00230:Major intrinsic protein
JreChr06G11870	1297.44	1450.59	1425.07	488.837	554.35	551.285	1391.03	531.49	1.38809	1.35399e-63	6.06472e-62	- && Q9XGW0.1 RecName: Full=Caffeic acid 3-O-methyltransferase 1; Short=CAOMT-1; Short=COMT-1; AltName: Full=S-adenosysl-L-methionine:caffeic acid 3-O-methyltransferase 1 && PF08100:Dimerisation domain|PF00891:O-methyltransferase
JreChr09G10673	1269.21	1418.85	1476.97	519.084	547.589	491.317	1388.34	519.33	1.41717	1.40248e-63	6.27178e-62	- && Q9ZSD4.1 RecName: Full=Syntaxin-121; Short=AtSYP121; AltName: Full=Syntaxin-related protein At-Syr1 && PF00804:Syntaxin|PF05739:SNARE domain
JreChr09G11948	1983.32	1984.46	1894.33	946.45	870.155	917.405	1954.03	911.337	1.1009	1.59179e-63	7.10693e-62	- && Q9M1K1.1 RecName: Full=Transcription factor ORG2; AltName: Full=Basic helix-loop-helix protein 38; Short=AtbHLH38; Short=bHLH 38; AltName: Full=OBP3-responsive gene 2; AltName: Full=Transcription factor EN 8; AltName: Full=bHLH transcription factor bHLH038 && PF00010:Helix-loop-helix DNA-binding domain
novel.1059	540.049	530.023	552.512	104.402	129.413	114.676	540.861	116.163	2.2183	1.81251e-63	8.07937e-62	-
JreChr01G11812	348.115	340.523	436.82	40.0046	35.7333	37.8745	375.153	37.8708	3.30683	2.4599e-63	1.09125e-61	- && Q945B6.1 RecName: Full=Probable 2-oxoglutarate-dependent dioxygenase AOP1.2 && PF14226:non-haem dioxygenase in morphine synthesis N-terminal|PF03171:2OG-Fe(II) oxygenase superfamily
JreChr01G13007	881.579	867.66	868.233	280.032	305.182	278.799	872.491	288.004	1.59848	2.49042e-63	1.10302e-61	- && O23225.3 RecName: Full=U-box domain-containing protein 5; AltName: Full=Plant U-box protein 5 && PF04564:U-box domain
JreChr06G11009	472.308	391.505	482.232	57.5676	63.7405	75.749	448.682	65.6857	2.77472	3.5397e-63	1.56028e-61	- && Q9ZVP8.2 RecName: Full=NAC domain-containing protein 35; Short=ANAC035; AltName: Full=Protein LONG VEGETATIVE PHASE 1; Short=AtLOV1 && PF02365:No apical meristem (NAM) protein
JreChr09G12640	1667.19	1741.09	1772.15	796.189	785.168	791.156	1726.81	790.838	1.12631	5.22974e-63	2.29794e-61	- && - && -
JreChr02G11561	2161.14	2240.33	2340.88	927.912	972.526	1094.15	2247.45	998.197	1.17147	7.69046e-63	3.37383e-61	- && Q94KB7.2 RecName: Full=MLO-like protein 6; Short=AtMlo6 && PF03094:Mlo family
JreChr07G10976	1965.44	1886.34	1755.93	821.558	865.326	800.625	1869.24	829.17	1.17292	1.76928e-62	7.72521e-61	- && P42736.2 RecName: Full=Ethylene-responsive transcription factor RAP2-3; AltName: Full=Cadmium-induced protein AS30; AltName: Full=Ethylene response factor 72; Short=ERF72; AltName: Full=Ethylene-responsive element binding protein; Short=AtEBP; AltName: Full=Protein RELATED TO APETALA2 3; Short=Related to AP2 3 && PF00847:AP2 domain
JreChr06G10413	564.512	559.843	516.831	110.257	99.4739	132.561	547.062	114.097	2.26548	2.1313e-62	9.29128e-61	- && - && PF07816:Protein of unknown function (DUF1645)
JreChr03G12588	309.541	324.17	355.727	26.3445	30.9045	15.781	329.812	24.3433	3.74891	2.1352e-62	9.29366e-61	- && - && -
JreChr05G11850	885.342	823.411	964.463	225.392	287.798	232.507	891.072	248.566	1.83997	3.26795e-62	1.41795e-60	- && Q10MQ2.1 RecName: Full=Probable LL-diaminopimelate aminotransferase, chloroplastic; Short=DAP-AT; Short=DAP-aminotransferase; Short=LL-DAP-aminotransferase; Flags: Precursor && PF00155:Aminotransferase class I and II
JreChr11G11497	565.452	498.279	473.582	109.281	85.9532	81.0094	512.438	92.0811	2.47518	5.54665e-62	2.40291e-60	- && - && PF07279:Protein of unknown function (DUF1442)
JreChr03G12894	610.613	699.322	723.347	180.509	174.804	158.863	677.761	171.392	1.98132	8.89484e-62	3.8474e-60	- && Q94CD1.1 RecName: Full=Omega-hydroxypalmitate O-feruloyl transferase; AltName: Full=Omega-hydroxyacid hydroxycinnamoyltransferase; AltName: Full=Protein ALIPHATIC SUBERIN FERULOYL TRANSFERASE && PF02458:Transferase family
JreChr11G12462	794.08	700.284	752.541	168.8	204.742	219.883	748.968	197.808	1.92256	9.00019e-62	3.8869e-60	- && Q9CA68.1 RecName: Full=GDSL esterase/lipase At1g74460; AltName: Full=Extracellular lipase At1g74460; Flags: Precursor && PF00657:GDSL-like Lipase/Acylhydrolase
JreChr07G12144	3044.6	3013.72	3315.07	1374.79	1602.21	1440.28	3124.46	1472.43	1.08475	9.19334e-62	3.96415e-60	- && - && -
JreChr12G10899	1812.08	1794	1774.31	733.743	821.867	841.656	1793.46	799.089	1.16702	9.82913e-62	4.23171e-60	- && P35135.1 RecName: Full=Ubiquitin-conjugating enzyme E2-17 kDa; AltName: Full=E2 ubiquitin-conjugating enzyme; AltName: Full=Ubiquitin carrier protein; AltName: Full=Ubiquitin-protein ligase && PF00179:Ubiquitin-conjugating enzyme
JreChr03G13400	537.227	485.774	453.038	5.85433	2.8973	5.26035	492.013	4.67066	6.72593	1.2668e-61	5.44547e-60	- && Q9FJ90.1 RecName: Full=Ethylene-responsive transcription factor ERF025 && PF00847:AP2 domain
JreChr01G13418	1590.04	1649.71	1655.37	763.015	675.07	689.106	1631.71	709.064	1.20193	1.4756e-61	6.33319e-60	- && P40619.1 RecName: Full=HMG1/2-like protein && PF00505:HMG (high mobility group) box
JreChr16G10644	395.158	363.609	378.433	48.7861	58.9117	48.3952	379.067	52.031	2.86308	1.5253e-61	6.53641e-60	- && P36222.2 RecName: Full=Chitinase-3-like protein 1; AltName: Full=39 kDa synovial protein; AltName: Full=Cartilage glycoprotein 39; Short=CGP-39; Short=GP-39; Short=hCGP-39; AltName: Full=YKL-40; Flags: Precursor && PF00704:Glycosyl hydrolases family 18
JreChr11G12397	1299.32	1270.71	1175.3	444.929	502.198	488.16	1248.44	478.429	1.38461	2.25425e-61	9.64528e-60	- && Q94CD1.1 RecName: Full=Omega-hydroxypalmitate O-feruloyl transferase; AltName: Full=Omega-hydroxyacid hydroxycinnamoyltransferase; AltName: Full=Protein ALIPHATIC SUBERIN FERULOYL TRANSFERASE && PF02458:Transferase family
JreChr08G11144	1164.78	1161.05	1188.28	459.565	486.746	449.234	1171.37	465.182	1.33155	3.35725e-61	1.43205e-59	- && O24621.1 RecName: Full=RNA polymerase sigma factor sigC; Short=Sigma factor C; Short=Sigma-C; AltName: Full=RNA polymerase sigma factor sig3; Short=Atsig3; Short=Sigma factor 3; Flags: Precursor && PF04545:Sigma-70, region 4|PF04539:Sigma-70 region 3|PF04542:Sigma-70 region 2
JreChr02G11371	1545.82	1432.31	1439.13	634.219	646.097	614.409	1472.42	631.575	1.22112	3.46104e-61	1.47405e-59	- && - && -
JreChr03G12888	634.135	662.769	671.448	178.557	178.667	190.425	656.117	182.549	1.84613	5.48925e-61	2.3307e-59	- && Q9SGA0.1 RecName: Full=ACT domain-containing protein ACR6; AltName: Full=Protein ACT DOMAIN REPEATS 6 && PF01842:ACT domain
JreChr03G13218	298.25	331.865	381.677	6.83005	7.72613	12.6248	337.264	9.06034	5.22983	6.5935e-61	2.79528e-59	- && Q9SCZ4.1 RecName: Full=Receptor-like protein kinase FERONIA; AltName: Full=Protein SIRENE; Flags: Precursor && PF07714:Protein tyrosine kinase
JreChr16G10850	592.737	602.167	544.943	145.383	146.796	130.457	579.949	140.879	2.04074	1.56441e-60	6.61203e-59	- && - && -
JreChr08G10613	1584.4	1496.76	1607.8	666.418	677.968	718.564	1562.99	687.65	1.18487	1.92149e-60	8.10886e-59	- && - && -
novel.235	354.701	335.713	351.402	38.0532	48.2883	36.8224	347.272	41.0546	3.07728	2.06703e-60	8.70981e-59	-
JreChr05G11518	2089.63	2106.62	2015.43	1050.85	1009.23	965.8	2070.56	1008.63	1.03744	4.05055e-60	1.68881e-58	- && O60506.2 RecName: Full=Heterogeneous nuclear ribonucleoprotein Q; Short=hnRNP Q; AltName: Full=Glycine- and tyrosine-rich RNA-binding protein; Short=GRY-RBP; AltName: Full=NS1-associated protein 1; AltName: Full=Synaptotagmin-binding, cytoplasmic RNA-interacting protein && PF00076:RNA recognition motif. (a.k.a. RRM, RBD, or RNP domain)
JreChr11G12243	632.253	669.502	689.829	178.557	121.686	162.019	663.861	154.087	2.108	4.33516e-60	1.80205e-58	- && Q9LJJ7.1 RecName: Full=AAA-ATPase At3g28580 && PF14363:Domain associated at C-terminal with AAA|PF00004:ATPase family associated with various cellular activities (AAA)
JreChr01G12409	1426.33	1366.9	1432.64	605.923	536	610.2	1408.62	584.041	1.2707	6.26004e-60	2.59829e-58	- && F4HV65.1 RecName: Full=Dormancy-associated protein homolog 4; AltName: Full=DRM1 homolog 4 && PF05564:Dormancy/auxin associated protein
JreChr04G10464	332.121	286.655	315.721	14.6358	27.0414	11.5728	311.499	17.75	4.1217	6.34356e-60	2.62902e-58	- && - && -
JreChr03G12458	1277.68	1370.75	1402.36	569.822	559.178	509.202	1350.26	546.067	1.30468	8.54294e-60	3.53525e-58	- && - && -
JreChr08G11443	552.281	543.49	538.456	106.354	134.241	132.561	544.742	124.385	2.13195	1.28547e-59	5.3037e-58	- && - && PF04588:Hypoxia induced protein conserved region
novel.242	285.078	288.579	293.015	13.6601	15.4523	15.781	288.891	14.9645	4.2722	1.31049e-59	5.39893e-58	-
JreChr04G11311	277.552	303.97	288.69	16.5873	18.3496	15.781	290.07	16.906	4.09851	2.00581e-59	8.23896e-58	- && P51094.2 RecName: Full=Anthocyanidin 3-O-glucosyltransferase 2; AltName: Full=Flavonol 3-O-glucosyltransferase; AltName: Full=UDP-glucose flavonoid 3-O-glucosyltransferase && PF00201:UDP-glucoronosyl and UDP-glucosyl transferase
JreChr04G10753	1280.5	1168.74	1146.11	395.167	479.986	422.932	1198.45	432.695	1.46979	4.20708e-59	1.72044e-57	- && P27140.2 RecName: Full=Beta carbonic anhydrase 1, chloroplastic; Short=AtbCA1; Short=AtbetaCA1; AltName: Full=Beta carbonate dehydratase 1; AltName: Full=Protein SALICYLIC ACID-BINDING PROTEIN 3; Short=AtSABP3; Flags: Precursor && PF00484:Carbonic anhydrase
JreChr14G10109	572.038	564.652	523.319	120.014	100.44	64.1763	553.336	94.8766	2.53881	6.71585e-59	2.73829e-57	- && Q9LDH1.1 RecName: Full=Sigma factor binding protein 1, chloroplastic; Short=AtsibI; Short=Sigma factor binding protein I; AltName: Full=SigA binding protein; AltName: Full=VQ motif-containing protein 23; Short=AtVQ23; Flags: Precursor && PF05678:VQ motif
JreChr11G11909	1209.94	1242.81	1096.37	438.099	389.204	463.963	1183.04	430.422	1.46056	8.22691e-59	3.34947e-57	- && Q9STS7.1 RecName: Full=Chloroplastic lipocalin; Short=AtCHL; Flags: Precursor && PF08212:Lipocalin-like domain
JreChr10G11518	1244.75	1229.35	1183.95	512.254	448.115	416.62	1219.35	458.996	1.40873	1.13792e-58	4.6261e-57	- && Q9SF24.2 RecName: Full=Protein LURP-one-related 10 && PF04525:LURP-one-related
JreChr05G10552	506.179	546.376	569.812	94.645	134.241	100.999	540.789	109.962	2.29543	1.25335e-58	5.08792e-57	- && O22533.1 RecName: Full=Zinc finger protein ZAT6; AltName: Full=COLD INDUCED ZINC FINGER PROTEIN 2 && PF13912:C2H2-type zinc finger
JreChr16G10879	722.575	725.294	691.991	223.44	211.503	177.8	713.287	204.248	1.80231	1.73913e-58	7.04957e-57	- && P82280.1 RecName: Full=AP2/ERF and B3 domain-containing transcription repressor RAV2; AltName: Full=Ethylene-responsive transcription factor RAV2; AltName: Full=Protein RELATED TO ABI3/VP1 2; AltName: Full=Protein RELATED TO APETALA2 8; AltName: Full=Protein TEMPRANILLO 2 && PF00847:AP2 domain|PF02362:B3 DNA binding domain
JreChr05G11020	1047.17	1133.15	1218.55	366.872	360.231	436.609	1132.96	387.904	1.54724	1.93859e-58	7.84662e-57	- && Q9LJM4.1 RecName: Full=Receptor-like protein kinase HAIKU2; Flags: Precursor && PF00069:Protein kinase domain|PF13855:Leucine rich repeat|PF08263:Leucine rich repeat N-terminal domain
JreChr16G10450	923.917	967.7	985.007	360.041	338.984	357.704	958.875	352.243	1.44468	2.32819e-58	9.40981e-57	- && Q9FX43.1 RecName: Full=Mitogen-activated protein kinase kinase 9; Short=AtMKK9; Short=MAP kinase kinase 9 && PF00069:Protein kinase domain
JreChr05G10587	830.773	805.134	831.471	230.27	277.175	277.746	822.459	261.731	1.65259	2.74684e-58	1.10857e-56	- && - && -
JreChr13G10408	1303.08	1189.91	1199.09	413.706	303.25	429.244	1230.69	382.067	1.68944	3.82031e-58	1.53956e-56	- && Q8VZK0.1 RecName: Full=E3 ubiquitin-protein ligase MIEL1; AltName: Full=MYB30-interacting E3 ligase 1 && PF05495:CHY zinc finger|PF14599:Zinc-ribbon|PF14634:zinc-RING finger domain
JreChr05G10092	811.956	808.02	817.415	254.663	290.696	245.132	812.464	263.497	1.62312	5.13126e-58	2.06188e-56	- && Q9FDW1.1 RecName: Full=Transcription factor MYB44; AltName: Full=Myb-related protein 44; Short=AtMYB44; AltName: Full=Myb-related protein R1; Short=AtMYBR1 && PF00249:Myb-like DNA-binding domain
JreChr13G10029	529.7	515.594	514.669	114.159	118.789	134.665	519.988	122.538	2.08739	1.19421e-57	4.7848e-56	- && F4JCX9.1 RecName: Full=Protein LNK2; AltName: Full=Night light-inducible and clock-regulated 2 && -
JreChr16G10868	371.637	355.914	313.559	6.83005	5.79459	6.31242	347.036	6.31236	5.7822	1.99615e-57	7.98631e-56	- && - && -
JreChr03G12291	843.004	868.622	863.908	310.28	308.079	285.111	858.511	301.157	1.5103	2.02909e-57	8.10641e-56	- && - && -
JreChr07G11292	2692.72	2704.94	2829.6	1391.38	1195.62	1395.04	2742.42	1327.35	1.04719	3.11868e-57	1.24415e-55	- && Q8LEV3.1 RecName: Full=BTB/POZ domain-containing protein At2g30600 && PF00651:BTB/POZ domain|PF12248:Farnesoic acid 0-methyl transferase|PF00754:F5/8 type C domain
JreChr10G11914	1004.83	1055.24	1082.32	364.92	342.847	418.724	1047.46	375.497	1.48135	3.12466e-57	1.24475e-55	- && Q9LMI0.1 RecName: Full=Probable alpha,alpha-trehalose-phosphate synthase [UDP-forming] 7; AltName: Full=Trehalose-6-phosphate synthase 7; Short=AtTPS7 && PF00982:Glycosyltransferase family 20|PF02358:Trehalose-phosphatase
JreChr12G11528	426.206	474.231	537.375	95.6208	57.9459	62.0721	479.271	71.8796	2.73405	3.42202e-57	1.36125e-55	- && P46256.1 RecName: Full=Fructose-bisphosphate aldolase, cytoplasmic isozyme 1 && PF00274:Fructose-bisphosphate aldolase class-I
JreChr03G12229	493.007	464.612	506.019	109.281	81.1243	108.363	487.879	99.5895	2.29425	6.26974e-57	2.48691e-55	- && - && PF08137:DVL family
JreChr13G11156	515.587	472.307	427.088	95.6208	92.7135	97.8425	471.661	95.3923	2.30759	8.88597e-57	3.50459e-55	- && Q9AR73.1 RecName: Full=Hydroquinone glucosyltransferase; AltName: Full=Arbutin synthase && PF00201:UDP-glucoronosyl and UDP-glucosyl transferase
JreChr07G11508	1456.44	1528.5	1613.21	689.836	694.386	674.377	1532.72	686.199	1.15849	9.38207e-57	3.69499e-55	- && B9RBT0.1 RecName: Full=Anamorsin homolog; AltName: Full=Fe-S cluster assembly protein DRE2 homolog && PF00134:Cyclin, N-terminal domain|PF05093:Cytokine-induced anti-apoptosis inhibitor 1, Fe-S biogenesis
JreChr07G12181	860.88	940.766	929.863	341.503	309.045	310.361	910.503	320.303	1.50648	9.81187e-57	3.85878e-55	- && Q9FXA8.1 RecName: Full=Alkaline/neutral invertase A, mitochondrial; Short=A/N-INVA; Flags: Precursor && PF12899:Alkaline and neutral invertase
JreChr06G10482	288.842	299.16	256.253	19.5144	18.3496	14.729	281.418	17.531	4.00106	1.23592e-56	4.85369e-55	- && - && -
JreChr10G11349	1597.57	1387.1	1649.97	555.186	616.159	643.867	1544.88	605.07	1.35248	1.69655e-56	6.63451e-55	- && - && -
JreChr06G10933	419.62	454.992	488.719	92.6936	89.8162	92.5821	454.444	91.6973	2.30838	1.7075e-56	6.66792e-55	- && Q52K88.1 RecName: Full=Nudix hydrolase 13, mitochondrial; Short=AtNUDT13; Flags: Precursor && PF00293:NUDIX domain
JreChr12G10385	336.825	258.759	277.878	16.5873	17.3838	10.5207	291.154	14.8306	4.28693	2.24517e-56	8.7429e-55	- && - && PF13499:EF-hand domain pair
JreChr08G11148	572.038	599.282	578.462	156.116	162.249	162.019	583.261	160.128	1.86516	2.88634e-56	1.12239e-54	- && Q9ZRF1.1 RecName: Full=Probable mannitol dehydrogenase; AltName: Full=NAD-dependent mannitol dehydrogenase && PF08240:Alcohol dehydrogenase GroES-like domain|PF00107:Zinc-binding dehydrogenase
JreChr05G11120	957.788	801.287	866.071	289.789	288.764	253.549	875.048	277.367	1.65653	3.1023e-56	1.20395e-54	- && Q9SI09.1 RecName: Full=Probable E3 ubiquitin-protein ligase XERICO && PF13639:Ring finger domain
JreChr03G11862	597.441	595.434	595.761	160.994	177.701	152.55	596.212	163.748	1.86292	5.28075e-56	2.04489e-54	- && - && PF06596:Photosystem II reaction centre X protein (PsbX)
JreChr10G11955	283.197	320.322	356.808	39.0289	27.0414	25.2497	320.109	30.44	3.38945	8.62399e-56	3.32557e-54	- && O23708.1 RecName: Full=Proteasome subunit alpha type-2-A; AltName: Full=20S proteasome alpha subunit B-1; AltName: Full=Proteasome component 3 && PF10584:Proteasome subunit A N-terminal signature|PF00227:Proteasome subunit|PF13041:PPR repeat family
JreChr03G13090	258.734	297.236	271.39	12.6844	19.3153	13.6769	275.787	15.2255	4.17505	9.33385e-56	3.58932e-54	- && Q5PNY6.1 RecName: Full=U-box domain-containing protein 21; AltName: Full=Plant U-box protein 21 && PF04564:U-box domain
JreChr15G10253	465.722	553.109	490.881	112.208	112.995	112.571	503.238	112.591	2.16025	1.24616e-55	4.78544e-54	- && Q9M9H6.1 RecName: Full=Probable choline kinase 1; Short=AtCK1 && PF01633:Choline/ethanolamine kinase
JreChr04G11830	970.96	888.822	1021.77	340.527	360.231	333.506	960.517	344.755	1.47702	2.33602e-55	8.94591e-54	- && - && PF08695:Cytochrome oxidase complex assembly protein 1|PF06101:Plant protein of unknown function (DUF946)
JreChr14G11173	1841.25	1902.7	1669.43	841.072	806.414	849.02	1804.46	832.169	1.11761	7.58789e-55	2.89383e-53	- && - && PF07690:Major Facilitator Superfamily
JreChr07G11615	717.871	797.439	723.347	230.27	217.297	253.549	746.219	233.706	1.67666	9.59291e-55	3.65347e-53	- && - && -
JreChr11G11535	2822.56	2658.77	2644.7	1434.31	1193.69	1253.02	2708.68	1293.67	1.06616	1.63097e-54	6.20306e-53	- && Q9FMU6.1 RecName: Full=Mitochondrial phosphate carrier protein 3, mitochondrial; AltName: Full=Mitochondrial phosphate transporter 3; Short=MPT3; AltName: Full=Phosphate transporter 3;1; Flags: Precursor && PF00153:Mitochondrial carrier protein
JreChr14G11319	304.836	287.617	284.365	6.83005	10.6234	5.26035	292.273	7.57128	5.25947	1.68041e-54	6.38232e-53	- && - && PF14368:Probable lipid transfer
JreChr09G10549	307.659	337.637	295.178	42.9318	31.8703	27.3538	313.491	34.052	3.19866	1.92684e-54	7.2983e-53	- && Q9FNH6.1 RecName: Full=NDR1/HIN1-Like protein 3 && PF03168:Late embryogenesis abundant protein
JreChr12G10582	825.128	717.599	763.353	242.955	242.407	259.861	768.693	248.408	1.6307	2.26229e-54	8.55719e-53	- && Q9LTC0.1 RecName: Full=Probable receptor-like protein kinase At5g47070 && PF07714:Protein tyrosine kinase
JreChr03G12726	1890.17	2031.59	1855.4	841.072	962.869	839.552	1925.72	881.164	1.1276	3.91419e-54	1.47252e-52	- && Q41228.1 RecName: Full=Photosystem I reaction center subunit IV A, chloroplastic; Short=PSI-E A; Contains: RecName: Full=Photosystem I reaction center subunit IV A isoform 2; Flags: Precursor && PF02427:Photosystem I reaction centre subunit IV / PsaE
JreChr01G13820	387.631	382.848	374.108	52.689	76.2955	51.5514	381.529	60.1786	2.6609	4.70497e-54	1.76761e-52	- && P61837.1 RecName: Full=Aquaporin PIP1-1; Short=AtPIP1;1; AltName: Full=Plasma membrane aquaporin-1; AltName: Full=Plasma membrane intrinsic protein 1a; Short=PIP1a >P61838.1 RecName: Full=Aquaporin PIP1.1; AltName: Full=Plasma membrane aquaporin 1; Short=Aquaporin 1; AltName: Full=Plasma membrane intrinsic protein 1a; Short=PIP1a && PF00230:Major intrinsic protein
JreChr09G12029	1800.79	1739.17	1751.6	733.743	698.249	526.035	1763.85	652.676	1.43265	5.89515e-54	2.21176e-52	- && O80683.1 RecName: Full=Calmodulin-binding protein 25; Short=AtCAMBP25; AltName: Full=VQ motif-containing protein 15; Short=AtVQ15 && PF05678:VQ motif
JreChr03G12731	281.315	303.008	345.996	22.4416	35.7333	35.7704	310.106	31.3151	3.30951	1.36323e-53	5.07341e-52	- && Q9SVU5.1 RecName: Full=GDSL esterase/lipase At4g28780; AltName: Full=Extracellular lipase At4g28780; Flags: Precursor && PF00657:GDSL-like Lipase/Acylhydrolase
JreChr01G12196	384.809	375.152	354.646	60.4948	71.4667	53.6556	371.536	61.8723	2.58341	1.65749e-53	6.152e-52	- && Q9LUH8.1 RecName: Full=Heat stress transcription factor A-6b; Short=AtHsfA6b; AltName: Full=AtHsf-07 && PF00447:HSF-type DNA-binding
JreChr05G11465	931.444	922.49	991.494	334.673	310.011	377.693	948.476	340.792	1.4779	1.69269e-53	6.27427e-52	- && Q9ZUZ3.1 RecName: Full=Auxin-responsive protein SAUR32; AltName: Full=Protein ABOLISHED APICAL HOOK MAINTENANCE 1; AltName: Full=Protein SMALL AUXIN UP RNA 32 && PF02519:Auxin responsive protein
JreChr11G12469	431.851	393.429	415.195	89.7664	73.3982	79.9573	413.492	81.0406	2.35118	2.08959e-53	7.72478e-52	- && Q93Z27.1 RecName: Full=Probable calcium-binding protein CML45; AltName: Full=Calmodulin-like protein 45 && PF13499:EF-hand domain pair
JreChr03G12876	480.776	548.299	618.467	126.844	134.241	117.832	549.181	126.306	2.11763	4.22614e-53	1.55816e-51	- && Q9FY93.1 RecName: Full=NAC domain-containing protein 83; Short=ANAC083; AltName: Full=Protein VND-INTERACTING 2 && PF02365:No apical meristem (NAM) protein
JreChr06G10834	941.794	960.005	970.95	370.774	295.524	357.704	957.583	341.334	1.48895	4.84178e-53	1.78278e-51	- && - && -
JreChr15G11104	766.795	800.325	801.196	283.935	284.901	250.393	789.439	273.076	1.52989	1.226e-52	4.50823e-51	- && Q5RJH2.1 RecName: Full=Multiple C2 and transmembrane domain-containing protein 2 && PF00168:C2 domain
JreChr08G11438	1610.74	1593.92	1578.61	785.456	791.928	741.709	1594.42	773.031	1.04402	1.56644e-52	5.75245e-51	- && Q8LD26.1 RecName: Full=Dormancy-associated protein homolog 3; AltName: Full=DRM1 homolog 3 && PF05564:Dormancy/auxin associated protein
JreChr09G11799	1935.33	2125.86	2084.62	1015.73	832.49	922.665	2048.61	923.627	1.14917	1.65987e-52	6.08751e-51	- && Q9SCZ4.1 RecName: Full=Receptor-like protein kinase FERONIA; AltName: Full=Protein SIRENE; Flags: Precursor && PF12819:Carbohydrate-binding protein of the ER|PF07714:Protein tyrosine kinase
JreChr12G11052	320.831	290.503	334.102	28.2959	43.4595	42.0828	315.145	37.9461	3.05549	2.23007e-52	8.15712e-51	- && Q9S746.1 RecName: Full=Protein HOTHEAD; AltName: Full=Protein ADHESION OF CALYX EDGES; Flags: Precursor && PF00732:GMC oxidoreductase|PF05199:GMC oxidoreductase
JreChr16G10116	478.894	460.764	461.688	118.062	112.029	107.311	467.115	112.467	2.05359	3.76908e-52	1.37502e-50	- && Q8L9S3.2 RecName: Full=Glutaredoxin-C6; Short=AtGrxC6; AltName: Full=Protein ROXY 21 && PF00462:Glutaredoxin
JreChr13G11480	253.089	309.741	358.971	29.2717	31.8703	23.1455	307.267	28.0958	3.44463	4.04531e-52	1.47385e-50	- && - && -
JreChr03G12381	2032.24	1996.96	2279.25	852.781	973.492	1007.88	2102.82	944.719	1.15428	5.51708e-52	2.00744e-50	- && - && PF02298:Plastocyanin-like domain
JreChr09G10681	539.109	503.089	592.518	135.625	141.968	147.29	544.905	141.628	1.94359	6.85027e-52	2.48926e-50	- && O65416.2 RecName: Full=F-box protein SKIP27; AltName: Full=SKP1-interacting partner 27 && -
JreChr14G11463	1272.97	1174.52	1288.83	522.011	553.384	542.868	1245.44	539.421	1.20686	8.32543e-52	3.02135e-50	- && Q9FFZ1.1 RecName: Full=Pheophytinase, chloroplastic; AltName: Full=Pheophytin pheophorbide hydrolase; AltName: Full=Protein CO-REGULATED WITH NYE1; Flags: Precursor && PF12697:Alpha/beta hydrolase family
JreChr03G11756	1000.13	1026.38	1115.84	391.265	422.04	430.297	1047.45	414.534	1.33699	1.3808e-51	4.98491e-50	- && Q9SYG9.1 RecName: Full=Cation/calcium exchanger 4; Short=AtCCX4; AltName: Full=Protein CATION CALCIUM EXCHANGER 4; AltName: Full=Protein CATION EXCHANGER 10 && PF01699:Sodium/calcium exchanger protein
JreChr07G12835	1383.05	1391.91	1411.01	639.098	545.658	640.711	1395.33	608.489	1.19797	1.62236e-51	5.82662e-50	- && Q9FSB8.1 RecName: Full=Chalcone synthase 2; AltName: Full=Naringenin-chalcone synthase 2 && PF00195:Chalcone and stilbene synthases, N-terminal domain|PF02797:Chalcone and stilbene synthases, C-terminal domain
JreChr01G10585	623.785	613.711	553.593	178.557	172.872	170.435	597.03	173.955	1.77972	2.27459e-51	8.15849e-50	- && Q86UY8.1 RecName: Full=5'-nucleotidase domain-containing protein 3; AltName: Full=GRP94-neighboring nucleotidase && PF05761:5' nucleotidase family
JreChr08G11055	785.612	738.761	801.196	204.902	219.229	279.851	775.19	234.66	1.72653	4.10342e-51	1.46424e-49	- && - && PF00257:Dehydrin
JreChr11G11108	695.29	810.906	711.454	223.44	238.544	178.852	739.217	213.612	1.7887	4.20763e-51	1.49949e-49	- && - && PF04398:Protein of unknown function, DUF538
JreChr09G11296	326.476	326.094	329.777	41.9561	37.6649	58.9159	327.449	46.1789	2.83265	4.69357e-51	1.67053e-49	- && - && PF09713:Plant protein 1589 of unknown function (A_thal_3526)
JreChr09G10417	719.752	735.876	750.378	263.445	249.168	259.861	735.335	257.491	1.51379	5.70517e-51	2.02797e-49	- && - && -
JreChr04G12376	370.696	387.657	407.626	66.3491	84.0216	72.5928	388.66	74.3212	2.38516	5.89662e-51	2.09334e-49	- && Q7F2L3.1 RecName: Full=NAC domain-containing protein 48; Short=ONAC048 && PF02365:No apical meristem (NAM) protein
JreChr15G11864	825.128	712.789	830.39	260.518	268.483	269.33	789.436	266.11	1.56849	7.29074e-51	2.57507e-49	- && Q40392.1 RecName: Full=TMV resistance protein N && PF01582:TIR domain|PF07725:Leucine Rich Repeat
JreChr01G11068	371.637	387.657	377.352	75.1306	58.9117	77.8532	378.882	70.6318	2.42596	8.03376e-51	2.83389e-49	- && - && PF14368:Probable lipid transfer
JreChr05G10522	869.348	869.584	954.732	259.542	303.25	342.975	897.888	301.922	1.57352	1.37974e-50	4.84852e-49	- && Q9XIJ5.1 RecName: Full=U-box domain-containing protein 18; AltName: Full=Plant U-box protein 18 && PF04564:U-box domain|PF00514:Armadillo/beta-catenin-like repeat
JreChr12G11642	1003.89	954.233	955.813	411.755	376.649	365.068	971.312	384.491	1.33656	1.57695e-50	5.52751e-49	- && Q84TE6.2 RecName: Full=NAC domain-containing protein 21/22; Short=ANAC021/ANAC022 && PF02365:No apical meristem (NAM) protein
novel.786	305.777	292.426	354.646	48.7861	40.5622	36.8224	317.616	42.0569	2.91287	1.71634e-50	6.0085e-49	-
JreChr09G12226	382.927	410.744	356.808	80.0092	71.4667	64.1763	383.493	71.884	2.41406	1.87871e-50	6.56862e-49	- && P68350.1 RecName: Full=Dof zinc finger protein DOF1.5; Short=AtDOF1.5 && PF02701:Dof domain, zinc finger
JreChr09G11519	1026.47	1061.97	1007.71	427.366	447.15	399.787	1032.05	424.767	1.2801	3.88129e-50	1.35192e-48	- && - && PF06521:PAR1 protein
JreChr16G10094	934.267	891.708	1001.23	368.823	373.751	336.662	942.4	359.746	1.38767	3.90457e-50	1.35832e-48	- && Q9FMW4.1 RecName: Full=Putative GEM-like protein 8 && PF02893:GRAM domain
JreChr05G10134	1193.94	1174.52	1174.22	549.332	515.719	496.577	1180.89	520.542	1.18127	5.31955e-50	1.84362e-48	- && Q9AUV6.1 RecName: Full=UDP-glucose 6-dehydrogenase 3; Short=UDP-Glc dehydrogenase 3; Short=UDP-GlcDH 3; Short=UDPGDH 3; AltName: Full=Os-UGD3 && PF03720:UDP-glucose/GDP-mannose dehydrogenase family, UDP binding domain|PF03721:UDP-glucose/GDP-mannose dehydrogenase family, NAD binding domain|PF00984:UDP-glucose/GDP-mannose dehydrogenase family, central domain
novel.2380	524.055	500.203	518.994	122.941	150.659	133.613	514.417	135.738	1.9215	5.49705e-50	1.90276e-48	-
JreChr15G10765	393.276	409.782	371.945	60.4948	86.9189	54.7076	391.668	67.3738	2.53539	6.32278e-50	2.18313e-48	- && Q84TH6.1 RecName: Full=Dirigent protein 23; Short=AtDIR23; Flags: Precursor && PF03018:Dirigent-like protein
JreChr13G11570	938.03	1065.82	1146.11	389.313	408.519	365.068	1049.99	387.633	1.43578	7.60901e-50	2.62397e-48	- && Q9LVJ0.1 RecName: Full=UV-B-induced protein At3g17800, chloroplastic; Flags: Precursor && PF05542:Protein of unknown function (DUF760)
JreChr14G11175	357.524	303.008	342.752	53.6647	56.9802	45.239	334.428	51.9613	2.68294	1.12341e-49	3.85969e-48	- && - && -
JreChr16G10448	703.758	620.444	743.891	215.635	218.263	217.778	689.364	217.225	1.66528	1.85382e-49	6.33773e-48	- && P32289.1 RecName: Full=Glutamine synthetase nodule isozyme; Short=GS; AltName: Full=Glutamate--ammonia ligase && PF00120:Glutamine synthetase, catalytic domain|PF03951:Glutamine synthetase, beta-Grasp domain
JreChr06G10579	939.912	967.7	916.889	398.095	373.751	353.495	941.5	375.114	1.32711	3.43858e-49	1.17267e-47	- && Q8VYI1.1 RecName: Full=Sphinganine C4-monooxygenase 1; AltName: Full=Sphingoid C4-hydroxylase 1; AltName: Full=Sphingoid base hydroxylase 1 && PF04116:Fatty acid hydroxylase superfamily
JreChr06G11273	559.807	564.652	584.949	173.679	163.214	128.353	569.803	155.082	1.87413	3.65299e-49	1.24426e-47	- && - && -
JreChr02G10635	1924.04	1838.25	1687.81	855.708	858.566	916.353	1816.7	876.876	1.05213	5.11595e-49	1.73617e-47	- && P15102.1 RecName: Full=Glutamine synthetase leaf isozyme, chloroplastic; AltName: Full=Glutamate--ammonia ligase; AltName: Full=Isozyme delta; Flags: Precursor && PF00120:Glutamine synthetase, catalytic domain|PF03951:Glutamine synthetase, beta-Grasp domain
JreChr12G11046	408.33	403.048	442.226	0.975722	3.86306	5.26035	417.868	3.36638	6.97383	8.98615e-49	3.04212e-47	- && Q9FJ93.1 RecName: Full=Dehydration-responsive element-binding protein 1D; Short=Protein DREB1D; AltName: Full=C-repeat/dehydration-responsive element-binding factor 4; Short=C-repeat-binding factor 4; Short=CRT/DRE-binding factor 4 && PF00847:AP2 domain
JreChr09G11302	270.966	245.292	291.934	4.87861	6.76036	7.36449	269.397	6.33449	5.41448	1.07635e-48	3.63936e-47	- && Q681X4.1 RecName: Full=Zinc finger protein ZAT5 && PF13912:C2H2-type zinc finger
JreChr01G13702	288.842	226.053	261.659	24.3931	14.4865	22.0935	258.851	20.3243	3.67425	1.27153e-48	4.28886e-47	- && - && PF00168:C2 domain
JreChr12G11071	337.766	265.492	295.178	31.2231	32.836	44.1869	299.479	36.082	3.05892	1.30238e-48	4.3876e-47	- && D1MI46.1 RecName: Full=Geraniol 8-hydroxylase; AltName: Full=Cytochrome P450 76B10; AltName: Full=Geraniol 10-hydroxylase; Short=SmG10H && PF00067:Cytochrome P450
JreChr03G11487	417.739	441.525	418.439	95.6208	95.6108	108.363	425.901	99.8649	2.09441	1.55826e-48	5.2369e-47	- && Q9LJP4.1 RecName: Full=Xyloglucan glycosyltransferase 4; AltName: Full=Cellulose synthase-like protein C4; Short=AtCslC4; AltName: Full=Xyloglucan synthase 4 && PF13641:Glycosyltransferase like family 2
JreChr07G10388	1654.02	1735.32	1643.48	707.399	854.703	751.178	1677.61	771.093	1.12117	2.43761e-48	8.17232e-47	- && Q8RXX9.2 RecName: Full=E3 ubiquitin-protein ligase ATL6; AltName: Full=RING-H2 finger protein ATL6; AltName: Full=RING-type E3 ubiquitin transferase ATL6; Flags: Precursor && PF13639:Ring finger domain
JreChr05G12528	1461.14	1284.18	1416.42	647.879	616.159	579.69	1387.25	614.576	1.17379	2.93843e-48	9.83948e-47	- && Q9FH57.1 RecName: Full=GATA transcription factor 5 && PF00320:GATA zinc finger
JreChr07G12428	854.294	915.756	835.796	321.988	353.47	315.621	868.615	330.36	1.39429	3.27874e-48	1.09526e-46	- && Q8R1G2.1 RecName: Full=Carboxymethylenebutenolidase homolog && PF01738:Dienelactone hydrolase family
JreChr01G13189	1181.71	1241.85	1300.73	527.866	489.643	576.534	1241.43	531.348	1.22487	3.65139e-48	1.21827e-46	- && A2XFB7.2 RecName: Full=Two-component response regulator-like PRR73; AltName: Full=Pseudo-response regulator 73; Short=OsPRR73 && PF06203:CCT motif|PF00072:Response regulator receiver domain
JreChr05G12843	1004.83	954.233	1016.36	281.008	368.923	384.005	991.809	344.645	1.52601	3.99531e-48	1.32982e-46	- && O81902.1 RecName: Full=U-box domain-containing protein 8; AltName: Full=Plant U-box protein 8 && PF04564:U-box domain
JreChr07G12303	739.51	829.183	711.454	258.566	219.229	268.278	760.049	248.691	1.61368	6.15547e-48	2.04147e-46	- && A0JJX5.1 RecName: Full=Synaptotagmin-4; AltName: Full=NTMC2T2.2; AltName: Full=Synaptotagmin D && PF17047:Synaptotagmin-like mitochondrial-lipid-binding domain|PF00168:C2 domain
JreChr08G11874	884.402	919.604	1026.09	359.066	371.82	314.569	943.366	348.485	1.43435	7.63635e-48	2.52958e-46	- && - && -
JreChr01G13140	2507.37	2613.56	2618.76	1158.18	1416.78	1282.47	2579.9	1285.81	1.00437	7.70577e-48	2.54952e-46	- && P12360.1 RecName: Full=Chlorophyll a-b binding protein 6A, chloroplastic; AltName: Full=LHCI type I CAB-6A; AltName: Full=Light-harvesting complex I 26 kDa protein; Flags: Precursor && PF00504:Chlorophyll A-B binding protein
JreChr07G12142	1940.98	2144.14	2266.27	1076.22	1042.06	984.737	2117.13	1034.34	1.03228	1.07118e-47	3.53987e-46	- && Q9SV15.2 RecName: Full=Probable WRKY transcription factor 11; AltName: Full=WRKY DNA-binding protein 11 && PF03106:WRKY DNA -binding domain|PF10533:Plant zinc cluster domain
JreChr13G12170	359.406	404.01	445.469	86.8393	70.5009	51.5514	402.962	69.6305	2.5269	1.42021e-47	4.68212e-46	- && Q9SLD4.1 RecName: Full=Zinc finger protein ZAT11 && PF13912:C2H2-type zinc finger
JreChr06G10553	329.298	378.038	335.183	59.519	62.7748	68.3845	347.507	63.5595	2.45279	1.54312e-47	5.08129e-46	- && Q8LC03.2 RecName: Full=Homeobox-leucine zipper protein ATHB-13; AltName: Full=HD-ZIP protein ATHB-13; AltName: Full=Homeodomain transcription factor ATHB-13 && PF00046:Homeobox domain|PF02183:Homeobox associated leucine zipper
JreChr12G10404	1147.84	1243.77	1083.4	510.303	482.883	495.525	1158.34	496.237	1.22366	1.8428e-47	6.05373e-46	- && Q9FYF9.1 RecName: Full=F-box protein At1g67340 && PF01753:MYND finger
JreChr03G13014	228.627	238.558	244.359	15.6116	11.5892	23.1455	237.182	16.7821	3.83222	2.7058e-47	8.86772e-46	- && - && -
JreChr12G10930	403.626	367.457	396.814	90.7422	77.2613	61.02	389.299	76.3412	2.34629	2.86634e-47	9.37173e-46	- && - && PF03168:Late embryogenesis abundant protein
JreChr01G11585	1143.14	1103.33	1196.93	530.793	498.335	498.681	1147.8	509.27	1.17162	3.16679e-47	1.03297e-45	- && - && PF15365:Proline-rich nuclear receptor coactivator
JreChr12G10564	448.787	454.03	384.92	76.1063	90.782	106.259	429.246	91.0491	2.24128	3.56332e-47	1.16095e-45	- && Q949P1.1 RecName: Full=Abscisic acid 8'-hydroxylase 1; Short=ABA 8'-hydroxylase 1; AltName: Full=Cytochrome P450 707A1 && PF00067:Cytochrome P450
JreChr10G11401	290.723	293.388	274.634	40.0046	37.6649	45.239	286.249	40.9695	2.80784	4.41876e-47	1.43796e-45	- && O80437.1 RecName: Full=Glycerol-3-phosphate 2-O-acyltransferase 6; Short=AtGPAT6; AltName: Full=Glycerol-3-phosphate acyltransferase 6 && PF12710:haloacid dehalogenase-like hydrolase|PF01553:Acyltransferase
JreChr05G10679	1130.9	1111.99	1192.6	510.303	423.005	494.473	1145.17	475.927	1.26697	4.71979e-47	1.53412e-45	- && Q700D9.2 RecName: Full=Putative Myb family transcription factor At1g14600 && PF00249:Myb-like DNA-binding domain
JreChr03G12096	1433.86	1317.84	1235.85	589.336	611.33	579.69	1329.19	593.452	1.16387	5.33444e-47	1.72985e-45	- && Q9FVS9.1 RecName: Full=Alkane hydroxylase MAH1; AltName: Full=Cytochrome P450 96A15; AltName: Full=Protein MID-CHAIN ALKANE HYDROXYLASE 1 && PF00067:Cytochrome P450
JreChr03G10215	379.164	400.162	320.046	74.1549	64.7063	52.6035	366.457	63.8216	2.51934	5.81516e-47	1.88354e-45	- && A6T923.1 RecName: Full=FAD-dependent urate hydroxylase; AltName: Full=FAD-dependent urate oxidase && PF01494:FAD binding domain
JreChr02G11010	484.539	423.249	417.357	110.257	91.7478	70.4887	441.715	90.831	2.27856	6.37943e-47	2.06149e-45	- && Q9SLN8.1 RecName: Full=2-alkenal reductase (NADP(+)-dependent); AltName: Full=Alkenal double bound reductase; AltName: Full=Allylic alcohol dehydrogenase 1; Short=allyl-ADH1; AltName: Full=Flavin-free double bond reductase; Short=NtDBR; AltName: Full=Pulegone reductase; Short=NtRed-1 && PF00107:Zinc-binding dehydrogenase|PF16884:N-terminal domain of oxidoreductase
JreChr03G11458	583.329	594.472	599.005	196.12	195.085	166.227	592.269	185.811	1.67037	1.04611e-46	3.37261e-45	- && Q9LNJ3.1 RecName: Full=Aspartyl protease family protein 2; Flags: Precursor && PF14543:Xylanase inhibitor N-terminal|PF14541:Xylanase inhibitor C-terminal
JreChr09G11437	591.796	638.721	651.986	159.043	212.468	150.446	627.501	173.986	1.84775	1.12175e-46	3.61226e-45	- && - && -
JreChr03G11302	849.59	850.345	853.096	269.299	293.593	352.443	851.01	305.112	1.48199	1.65874e-46	5.32911e-45	- && Q08435.1 RecName: Full=Plasma membrane ATPase 1; AltName: Full=Proton pump 1 && PF00122:E1-E2 ATPase|PF00702:haloacid dehalogenase-like hydrolase
JreChr01G12138	224.864	250.101	286.528	29.2717	15.4523	16.8331	253.831	20.519	3.62376	3.08917e-46	9.90176e-45	- && - && PF14576:Sieve element occlusion N-terminus
JreChr13G11465	799.725	758	743.891	290.765	299.387	275.642	767.205	288.598	1.41025	3.46457e-46	1.10794e-44	- && Q8S9H7.1 RecName: Full=Transcription factor DIVARICATA && PF00249:Myb-like DNA-binding domain
JreChr05G12761	308.6	313.589	250.847	32.1988	45.391	29.458	291.012	35.6826	3.02446	3.75802e-46	1.2004e-44	- && - && -
JreChr05G11488	682.118	654.112	674.692	251.736	206.674	209.362	670.307	222.591	1.58962	3.94351e-46	1.2582e-44	- && P19954.2 RecName: Full=Ribosome-binding factor PSRP1, chloroplastic; AltName: Full=30S ribosomal protein 1; AltName: Full=CS-S5; Short=CS5; AltName: Full=Plastid-specific 30S ribosomal protein 1; Short=PSrp-1; AltName: Full=Ribosomal protein 1; AltName: Full=S22; Flags: Precursor && PF02482:Sigma 54 modulation protein / S30EA ribosomal protein|PF16321:Sigma 54 modulation/S30EA ribosomal prot…
JreChr03G12135	1161.95	1188.94	1068.26	523.963	483.849	491.317	1139.72	499.709	1.19009	5.0528e-46	1.60474e-44	- && Q9ZSY8.1 RecName: Full=Auxin-responsive protein IAA27; AltName: Full=Auxin-induced protein 27; AltName: Full=Indoleacetic acid-induced protein 27; AltName: Full=Phytochrome-associated protein 2 && PF02309:AUX/IAA family
JreChr13G10003	259.675	299.16	285.446	24.3931	42.4937	36.8224	281.427	34.5697	3.02567	5.2721e-46	1.67247e-44	- && - && -
JreChr01G10127	210.751	235.673	219.491	12.6844	8.69189	11.5728	221.972	10.983	4.3395	7.12105e-46	2.25129e-44	- && - && -
JreChr10G12148	904.159	871.508	914.726	387.362	319.668	329.298	896.798	345.443	1.37563	7.98756e-46	2.52236e-44	- && - && -
JreChr01G11691	1065.05	1065.82	1080.16	499.57	474.191	466.067	1070.34	479.943	1.15662	8.82283e-46	2.78296e-44	- && Q94AZ2.2 RecName: Full=Sugar transport protein 13; AltName: Full=Hexose transporter 13; AltName: Full=Multicopy suppressor of snf4 deficiency protein 1 && PF00083:Sugar (and other) transporter
JreChr03G12185	365.051	289.541	348.158	55.6162	31.8703	54.7076	334.25	47.398	2.82186	1.09187e-45	3.44012e-44	- && Q9LV52.1 RecName: Full=Heat stress transcription factor C-1; Short=AtHsfC1; AltName: Full=AtHsf-08 && PF00447:HSF-type DNA-binding
JreChr10G12210	433.733	455.954	455.201	85.8635	107.2	125.196	448.296	106.087	2.08217	1.3504e-45	4.24504e-44	- && Q6WUC2.1 RecName: Full=(R,S)-reticuline 7-O-methyltransferase; Short=7OMT && PF08100:Dimerisation domain|PF00891:O-methyltransferase
JreChr09G11903	268.143	229.901	224.897	24.3931	17.3838	24.1976	240.98	21.9915	3.45814	1.94818e-45	6.09653e-44	- && - && -
JreChr15G11992	215.455	244.33	231.385	23.4173	13.5207	14.729	230.39	17.2223	3.73847	2.17173e-45	6.78078e-44	- && Q6WNQ8.1 RecName: Full=Cytochrome P450 81E8 [Medicago truncatula] && PF00067:Cytochrome P450
JreChr01G10257	1399.99	1339.97	1466.16	690.811	635.474	683.845	1402.04	670.044	1.06503	2.27552e-45	7.09684e-44	- && Q9FDW1.1 RecName: Full=Transcription factor MYB44; AltName: Full=Myb-related protein 44; Short=AtMYB44; AltName: Full=Myb-related protein R1; Short=AtMYBR1 && PF00249:Myb-like DNA-binding domain
JreChr08G11315	1054.7	1027.34	1067.18	484.934	438.458	466.067	1049.74	463.153	1.18047	3.0607e-45	9.52423e-44	- && Q9SV15.2 RecName: Full=Probable WRKY transcription factor 11; AltName: Full=WRKY DNA-binding protein 11 && PF10533:Plant zinc cluster domain|PF03106:WRKY DNA -binding domain
JreChr10G11360	1035.88	898.442	1114.75	347.357	406.587	381.901	1016.36	378.615	1.42379	3.35075e-45	1.04034e-43	- && - && -
JreChr05G10149	1091.39	1059.08	1048.8	492.74	446.184	405.047	1066.42	447.99	1.25024	3.66936e-45	1.13799e-43	- && Q9ZQ80.1 RecName: Full=Nodulin-related protein 1; Short=AtNRP1; AltName: Full=RPS2-interacting protein 11 && -
JreChr11G11425	317.067	302.046	299.503	1.95144	8.69189	1.05207	306.205	3.89847	6.26566	4.201e-45	1.30142e-43	- && Q9FJ93.1 RecName: Full=Dehydration-responsive element-binding protein 1D; Short=Protein DREB1D; AltName: Full=C-repeat/dehydration-responsive element-binding factor 4; Short=C-repeat-binding factor 4; Short=CRT/DRE-binding factor 4 && PF00847:AP2 domain
JreChr01G12036	399.862	374.19	361.133	76.1063	72.4324	94.6863	378.395	81.075	2.22675	7.78336e-45	2.40581e-43	- && Q7XBH4.2 RecName: Full=Myb-related protein Myb4; AltName: Full=OsMyb4; AltName: Full=Transcription factor RLTR1 && PF00249:Myb-like DNA-binding domain
JreChr11G11303	507.12	537.718	457.363	99.5237	131.344	143.081	500.734	124.65	2.00931	1.49285e-44	4.59388e-43	- && O49814.1 RecName: Full=Beta-carotene hydroxylase 2, chloroplastic; Flags: Precursor && PF04116:Fatty acid hydroxylase superfamily
JreChr12G10626	714.107	738.761	711.454	257.591	241.441	288.267	721.441	262.433	1.46074	1.6577e-44	5.09549e-43	- && Q39732.1 RecName: Full=Glycine cleavage system H protein, mitochondrial; Flags: Precursor && PF01597:Glycine cleavage H-protein
JreChr15G11288	502.415	473.269	530.887	133.674	157.42	127.3	502.191	139.465	1.8459	1.75289e-44	5.38214e-43	- && Q9FX43.1 RecName: Full=Mitogen-activated protein kinase kinase 9; Short=AtMKK9; Short=MAP kinase kinase 9 && PF00069:Protein kinase domain
JreChr13G10974	261.557	195.272	227.06	16.5873	16.418	11.5728	227.963	14.8594	3.93325	1.80784e-44	5.54471e-43	- && Q9SPL2.1 RecName: Full=E3 ubiquitin-protein ligase CIP8; AltName: Full=COP1-interacting protein 8 && PF13639:Ring finger domain
JreChr02G12309	304.836	353.99	400.058	25.3688	59.8775	50.4994	352.961	45.2485	2.96381	1.89966e-44	5.81989e-43	- && - && -
JreChr16G10061	652.952	691.627	747.134	240.028	242.407	258.809	697.238	247.081	1.49646	1.93021e-44	5.90696e-43	- && - && PF13359:DDE superfamily endonuclease
JreChr07G11052	351.879	351.104	340.59	79.0335	67.6036	74.697	347.857	73.778	2.238	3.99216e-44	1.21834e-42	- && O64747.1 RecName: Full=Probable WRKY transcription factor 35; AltName: Full=WRKY DNA-binding protein 35 && PF03106:WRKY DNA -binding domain
JreChr09G11026	675.532	692.589	794.709	210.756	224.058	269.33	720.943	234.715	1.62002	6.67663e-44	2.02978e-42	- && Q9FG36.3 RecName: Full=Thioredoxin-like 3-1, chloroplastic; AltName: Full=Thioredoxin WCRKC-1; Flags: Precursor && PF00085:Thioredoxin
JreChr11G11877	319.89	313.589	312.477	65.3734	49.2541	36.8224	315.319	50.4833	2.63752	7.78166e-44	2.36314e-42	- && - && -
JreChr09G11258	874.052	933.071	920.132	311.255	360.231	392.422	909.085	354.636	1.35925	1.14337e-43	3.4646e-42	- && Q9LFG8.1 RecName: Full=ABC transporter G family member 20; Short=ABC transporter ABCG.20; Short=AtABCG20; AltName: Full=Probable white-brown complex homolog protein 20; Short=AtWBC20 && PF00005:ABC transporter|PF01061:ABC-2 type transporter
JreChr04G12285	11536.7	11853.8	12240.7	0	0.965766	1.05207	11877.1	0.672612	14.1259	1.57935e-43	4.78045e-42	- && Q39110.2 RecName: Full=Gibberellin 20 oxidase 1; AltName: Full=GA 20-oxidase 1; Short=AtGA20ox1; AltName: Full=Gibberellin C-20 oxidase 1 && PF14226:non-haem dioxygenase in morphine synthesis N-terminal|PF03171:2OG-Fe(II) oxygenase superfamily
JreChr13G11645	1143.14	1097.56	1176.39	526.89	538.897	468.171	1139.03	511.319	1.15399	3.77706e-43	1.13706e-41	- && Q8RXE8.1 RecName: Full=Probable sodium/metabolite cotransporter BASS3, chloroplastic; AltName: Full=Bile acid transporter 3; AltName: Full=Bile acid-sodium symporter family protein 3; Flags: Precursor && PF01758:Sodium Bile acid symporter family
JreChr09G11883	745.155	691.627	624.955	243.931	224.058	246.184	687.246	238.058	1.5313	3.84686e-43	1.15681e-41	- && P52408.1 RecName: Full=Glucan endo-1,3-beta-glucosidase, basic isoform; AltName: Full=(1->3)-beta-glucan endohydrolase; Short=(1->3)-beta-glucanase; AltName: Full=Beta-1,3-endoglucanase; AltName: Full=PpGns1; Flags: Precursor && PF00332:Glycosyl hydrolases family 17
novel.26	302.955	288.579	302.746	33.1746	57.9459	47.3431	298.093	46.1545	2.69089	5.32626e-43	1.59305e-41	-
JreChr06G11162	272.847	263.569	257.334	43.9075	34.7676	24.1976	264.583	34.2909	2.94141	5.39419e-43	1.61163e-41	- && Q9LQZ7.1 RecName: Full=B-box zinc finger protein 21; Short=AtBBX21; AltName: Full=Protein LONG HYPOCOTYL UNDER SHADE; AltName: Full=Protein SALT TOLERANCE HOMOLOG 2 && PF00643:B-box zinc finger
JreChr07G11998	707.521	846.497	864.989	300.522	254.962	292.475	806.336	282.653	1.51209	1.13227e-42	3.36838e-41	- && Q9SV15.2 RecName: Full=Probable WRKY transcription factor 11; AltName: Full=WRKY DNA-binding protein 11 && PF10533:Plant zinc cluster domain|PF03106:WRKY DNA -binding domain
JreChr01G13431	220.16	252.987	251.928	4.87861	5.79459	4.20828	241.692	4.96049	5.60023	1.81583e-42	5.37308e-41	- && Q9LY50.1 RecName: Full=Putative serine/threonine-protein kinase-like protein CCR3; AltName: Full=Protein CRINKLY 4 RELATED 3; Short=AtCRR3; Flags: Precursor && PF00069:Protein kinase domain
JreChr12G11064	1038.7	946.538	906.076	395.167	395.964	426.088	963.772	405.74	1.24966	2.27766e-42	6.71812e-41	- && Q8H112.1 RecName: Full=PGR5-like protein 1A, chloroplastic; AltName: Full=Ferredoxin-plastoquinone reductase 1; Flags: Precursor && -
JreChr03G10252	238.977	283.769	268.147	24.3931	24.1441	44.1869	263.631	30.908	3.10261	2.3352e-42	6.88053e-41	- && - && PF07279:Protein of unknown function (DUF1442)
JreChr11G11325	644.484	668.541	769.84	259.542	221.16	216.726	694.288	232.476	1.57638	2.87941e-42	8.46601e-41	- && Q9FN67.1 RecName: Full=BTB/POZ domain-containing protein At5g41330 && PF02214:BTB/POZ domain
JreChr09G10844	210.751	210.662	216.247	15.6116	16.418	23.1455	212.554	18.3917	3.53776	4.71454e-42	1.38323e-40	- && P81392.1 RecName: Full=Myb-related protein 306 && PF00249:Myb-like DNA-binding domain
JreChr02G10555	729.161	680.084	648.742	231.246	245.305	172.539	685.995	216.363	1.66236	8.31176e-42	2.42071e-40	- && O04133.1 RecName: Full=Protein SRC2; AltName: Full=Protein SOYBEAN GENE REGULATED BY COLD 2 && PF00168:C2 domain
JreChr12G11788	337.766	350.142	309.234	3.90289	0.965766	4.20828	332.381	3.02564	6.79692	1.43301e-41	4.16474e-40	- && Q6NMQ7.1 RecName: Full=Gibberellin-regulated protein 6; AltName: Full=GAST1 protein homolog 6; Flags: Precursor && PF02704:Gibberellin regulated protein
JreChr06G11788	665.183	680.084	589.274	220.513	229.852	233.559	644.847	227.975	1.50152	1.54248e-41	4.47351e-40	- && - && -
JreChr04G11853	382.927	407.858	357.889	76.1063	83.0559	104.155	382.891	87.7724	2.12939	1.99667e-41	5.77264e-40	- && Q9SJB4.1 RecName: Full=GDSL esterase/lipase At2g04570; AltName: Full=Extracellular lipase At2g04570; Flags: Precursor && PF00657:GDSL-like Lipase/Acylhydrolase
JreChr05G11477	667.065	785.896	674.692	263.445	244.339	263.017	709.217	256.934	1.46568	5.93853e-41	1.70447e-39	- && - && -
JreChr14G11002	302.014	238.558	278.959	45.8589	42.4937	37.8745	273.177	42.0757	2.69656	1.08895e-40	3.11902e-39	- && Q8LAP6.1 RecName: Full=Probable plastid-lipid-associated protein 12, chloroplastic; AltName: Full=Fibrillin-10; Flags: Precursor && PF04755:PAP_fibrillin
JreChr15G12299	239.917	279.921	273.553	41.9561	40.5622	43.1349	264.464	41.8844	2.65876	1.1242e-40	3.21666e-39	- && Q9FDW1.1 RecName: Full=Transcription factor MYB44; AltName: Full=Myb-related protein 44; Short=AtMYB44; AltName: Full=Myb-related protein R1; Short=AtMYBR1 && PF00249:Myb-like DNA-binding domain
JreChr06G10334	729.161	729.142	725.51	301.498	222.126	243.028	727.938	255.551	1.50982	1.13202e-40	3.23572e-39	- && - && PF04724:Glycosyltransferase family 17
JreChr13G11414	181.585	217.396	200.029	5.85433	12.555	13.6769	199.67	10.6954	4.2297	1.53894e-40	4.3943e-39	- && - && -
JreChr10G11475	291.664	308.779	314.64	59.519	56.0144	67.3325	305.028	60.9553	2.32504	1.62959e-40	4.64836e-39	- && Q9SZD5.1 RecName: Full=L-type lectin-domain containing receptor kinase V.9; Short=LecRK-V.9; Flags: Precursor && PF00139:Legume lectin domain
JreChr09G12656	254.971	238.558	261.659	36.1017	37.6649	41.0307	251.73	38.2658	2.71901	1.66631e-40	4.74333e-39	- && - && PF01190:Pollen proteins Ole e I like
JreChr06G10746	334.003	373.228	331.94	76.1063	85.9532	72.5928	346.39	78.2174	2.14559	2.48539e-40	7.05244e-39	- && Q9BRX8.3 RecName: Full=Redox-regulatory protein FAM213A; AltName: Full=Peroxiredoxin-like 2 activated in M-CSF stimulated monocytes; Short=Protein PAMM && PF13911:AhpC/TSA antioxidant enzyme
JreChr04G12264	733.865	714.713	631.442	10.7329	9.65766	28.4059	693.34	16.2655	5.42579	2.48766e-40	7.05244e-39	- && Q9FJ90.1 RecName: Full=Ethylene-responsive transcription factor ERF025 && PF00847:AP2 domain
JreChr05G10393	716.93	805.134	877.964	293.692	290.696	321.933	800.009	302.107	1.40472	3.08025e-40	8.71459e-39	- && B9S2H4.1 RecName: Full=Glycosyltransferase family 92 protein RCOM_0530710 && PF01697:Glycosyltransferase family 92
novel.1984	198.52	217.396	207.597	22.4416	15.4523	7.36449	207.838	15.0861	3.77047	3.53011e-40	9.97715e-39	-
novel.2104	793.139	739.723	770.922	329.794	311.942	289.319	767.928	310.352	1.30609	4.74273e-40	1.33635e-38	PF11947:Photosynthesis affected mutant 68
JreChr09G12267	210.751	217.396	216.247	17.563	28.973	19.9893	214.798	22.1751	3.27232	7.40256e-40	2.08158e-38	- && Q9LZR3.1 RecName: Full=Glucomannan 4-beta-mannosyltransferase 9; AltName: Full=Cellulose synthase-like protein A9; Short=AtCslA9; AltName: Full=Glucomannan synthase; AltName: Full=Mannan synthase 9; AltName: Full=Protein RESISTANT TO AGROBACTERIUM TRANSFORMATION 4 && PF13641:Glycosyltransferase like family 2
JreChr15G12196	372.578	287.617	351.402	47.8104	67.6036	71.5407	337.199	62.3182	2.4382	8.28675e-40	2.32784e-38	- && - && -
JreChr13G12066	1256.98	1306.3	1136.38	605.923	558.213	582.847	1233.22	582.328	1.08345	1.40089e-39	3.92732e-38	- && Q8VZI8.1 RecName: Full=ATP-dependent zinc metalloprotease FTSH 10, mitochondrial; Short=AtFTSH10; Flags: Precursor && PF00004:ATPase family associated with various cellular activities (AAA)|PF01434:Peptidase family M41|PF06480:FtsH Extracellular
JreChr07G12601	414.916	409.782	449.794	130.747	98.5081	89.4259	424.831	106.227	1.99659	1.47553e-39	4.12819e-38	- && P27450.2 RecName: Full=Probable serine/threonine-protein kinase Cx32, chloroplastic; Flags: Precursor && PF07714:Protein tyrosine kinase
JreChr10G12087	1077.28	1175.48	1222.88	490.788	558.213	546.024	1158.54	531.675	1.12324	3.35163e-39	9.34882e-38	- && Q9C519.1 RecName: Full=WRKY transcription factor 6; AltName: Full=WRKY DNA-binding protein 6; Short=AtWRKY6 && PF03106:WRKY DNA -binding domain
JreChr13G11752	373.519	297.236	373.027	70.252	78.227	76.8011	347.927	75.0934	2.21172	3.38205e-39	9.41675e-38	- && - && -
JreChr06G10043	215.455	202.967	192.46	7.80578	4.82883	4.20828	203.627	5.6143	5.17404	3.76403e-39	1.04675e-37	- && Q9SUP6.1 RecName: Full=Probable WRKY transcription factor 53; AltName: Full=WRKY DNA-binding protein 53 && PF03106:WRKY DNA -binding domain
JreChr07G11392	974.723	1041.77	959.057	473.225	408.519	379.797	991.85	420.514	1.23714	4.0297e-39	1.11951e-37	- && - && -
JreChr14G10373	191.934	176.995	231.385	10.7329	13.5207	18.9373	200.104	14.397	3.80399	5.98638e-39	1.65482e-37	- && Q9SJ52.1 RecName: Full=Protein YLS9; AltName: Full=Protein NDR1/HIN1-LIKE 10; Short=AtNHL10; AltName: Full=Protein YELLOW-LEAF-SPECIFIC GENE 9 && PF03168:Late embryogenesis abundant protein
JreChr08G10969	261.557	300.122	334.102	56.5919	38.6306	57.8638	298.594	51.0288	2.55074	6.53619e-39	1.805e-37	- && Q9LYD3.1 RecName: Full=Dehydration-responsive element-binding protein 3; AltName: Full=Protein TINY 2 && PF00847:AP2 domain
JreChr01G11611	322.712	327.056	336.265	70.252	84.9874	68.3845	328.678	74.5413	2.13824	8.57904e-39	2.35507e-37	- && - && -
JreChr02G10872	233.331	276.074	270.309	37.0774	30.9045	49.4473	259.905	39.1431	2.73687	1.09167e-38	2.99089e-37	- && Q7XBH4.2 RecName: Full=Myb-related protein Myb4; AltName: Full=OsMyb4; AltName: Full=Transcription factor RLTR1 && PF00249:Myb-like DNA-binding domain
JreChr06G11661	245.563	214.51	176.242	4.87861	4.82883	6.31242	212.105	5.33995	5.31982	1.10326e-38	3.01668e-37	- && - && -
JreChr09G11287	1301.2	1445.78	1394.8	603.972	675.07	715.407	1380.59	664.817	1.05485	1.24018e-38	3.38437e-37	- && Q9LZD3.1 RecName: Full=Exocyst complex component EXO70A1; Short=AtExo70a1; AltName: Full=Exocyst subunit Exo70 family protein A1 && PF03081:Exo70 exocyst complex subunit
JreChr08G11830	1206.17	1221.65	1263.97	565.919	602.638	647.023	1230.6	605.193	1.02439	1.35828e-38	3.69939e-37	- && - && PF13855:Leucine rich repeat
JreChr01G13427	1020.83	1108.14	1047.72	509.327	476.123	518.67	1058.9	501.373	1.07919	3.02237e-38	8.19141e-37	- && Q39033.1 RecName: Full=Phosphoinositide phospholipase C 2; AltName: Full=Phosphoinositide phospholipase PLC2; Short=AtPLC2; Short=PI-PLC2 && PF00387:Phosphatidylinositol-specific phospholipase C, Y domain|PF00168:C2 domain|PF00388:Phosphatidylinositol-specific phospholipase C, X domain|PF09279:Phosphoinositide-specific phospholipase C, efhand-like
JreChr07G11585	912.627	840.726	979.6	362.969	313.874	403.995	910.984	360.279	1.33926	3.31453e-38	8.97447e-37	- && Q682U6.1 RecName: Full=Exonuclease DPD1, chloroplastic/mitochondrial; AltName: Full=Mg2+-dependent DNA exonuclease; AltName: Full=Protein DEFECTIVE IN POLLEN DNA DEGRADATION 1; Flags: Precursor && PF00929:Exonuclease
JreChr01G12137	205.106	178.919	179.485	6.83005	7.72613	6.31242	187.837	6.9562	4.75236	3.42331e-38	9.25997e-37	- && - && PF14576:Sieve element occlusion N-terminus|PF14577:Sieve element occlusion C-terminus
JreChr01G11338	580.506	502.127	590.355	189.29	197.016	177.8	557.663	188.035	1.56686	5.15113e-38	1.39065e-36	- && O80470.1 RecName: Full=GDSL esterase/lipase At2g23540; AltName: Full=Extracellular lipase At2g23540; Flags: Precursor && PF00657:GDSL-like Lipase/Acylhydrolase
JreChr13G12114	1209.94	1322.65	1172.06	604.948	588.151	623.877	1234.88	605.659	1.02872	5.72421e-38	1.54237e-36	- && Q9LQN6.1 RecName: Full=Probable protein phosphatase 2C 4; Short=AtPP2C04; AltName: Full=Protein POLTERGEIST-LIKE 5; AltName: Full=Protein phosphatase 2C PLL5; Short=PP2C PLL5 && PF00481:Protein phosphatase 2C
JreChr11G11504	481.717	453.068	420.601	129.771	130.378	148.342	451.795	136.164	1.73292	6.23491e-38	1.67834e-36	- && Q8LGB6.1 RecName: Full=Non-functional pseudokinase ZED1; AltName: Full=Protein HOPZ-ETI-DEFICIENT 1 && PF07714:Protein tyrosine kinase
JreChr06G11609	534.404	533.871	507.1	170.751	196.05	159.915	525.125	175.572	1.57935	7.22807e-38	1.9438e-36	- && O22533.1 RecName: Full=Zinc finger protein ZAT6; AltName: Full=COLD INDUCED ZINC FINGER PROTEIN 2 && PF13912:C2H2-type zinc finger
JreChr08G11978	321.772	357.838	361.133	92.6936	79.1928	82.0614	346.914	84.6493	2.03394	8.29341e-38	2.22813e-36	- && P55233.1 RecName: Full=Glucose-1-phosphate adenylyltransferase large subunit, chloroplastic/amyloplastic; AltName: Full=ADP-glucose pyrophosphorylase; AltName: Full=ADP-glucose synthase; AltName: Full=AGPase S; AltName: Full=Alpha-D-glucose-1-phosphate adenyl transferase; Flags: Precursor && PF00483:Nucleotidyl transferase
JreChr09G11760	829.832	949.424	963.382	399.07	370.854	406.099	914.213	392.008	1.22144	9.91946e-38	2.66241e-36	- && Q9LZW3.1 RecName: Full=U-box domain-containing protein 16; AltName: Full=Plant U-box protein 16 && PF04564:U-box domain
JreChr12G10432	318.008	307.817	288.69	61.4705	74.364	62.0721	304.839	65.9689	2.20739	1.50547e-37	4.02126e-36	- && Q9SQ80.1 RecName: Full=Gibberellin 2-beta-dioxygenase 1; AltName: Full=GA 2-oxidase 1; AltName: Full=Gibberellin 2-beta-hydroxylase 1; AltName: Full=Gibberellin 2-oxidase 1; AltName: Full=Protein SLENDER && PF03171:2OG-Fe(II) oxygenase superfamily|PF14226:non-haem dioxygenase in morphine synthesis N-terminal
JreChr03G10576	1027.41	973.472	935.27	458.589	449.081	468.171	978.718	458.614	1.09459	1.88097e-37	5.01459e-36	- && - && -
JreChr06G10441	292.605	282.807	324.371	1.95144	1.93153	4.20828	299.928	2.69709	6.81692	2.06693e-37	5.49452e-36	- && Q93VR4.1 RecName: Full=MLP-like protein 423 && PF00407:Pathogenesis-related protein Bet v I family
JreChr03G11865	657.656	589.662	713.616	254.663	199.914	188.32	653.645	214.299	1.60662	2.40356e-37	6.38325e-36	- && Q9SKI2.2 RecName: Full=Vacuolar protein sorting-associated protein 2 homolog 1; Short=AtVPS2-1; AltName: Full=Charged multivesicular body protein 2 homolog 1; AltName: Full=ESCRT-III complex subunit VPS2 homolog 1; AltName: Full=SNF7-like protein && PF03357:Snf7
JreChr01G13044	302.014	259.721	318.965	64.3977	56.9802	51.5514	293.566	57.6431	2.34549	2.97035e-37	7.88095e-36	- && O49841.1 RecName: Full=Ras-related protein RABC2a; Short=AtRABC2a; AltName: Full=Ras-related protein Rab18B; Short=AtRab18B && PF00071:Ras family
JreChr02G10053	849.59	774.353	751.459	311.255	342.847	339.819	791.801	331.307	1.25801	3.49073e-37	9.24394e-36	- && Q9SID1.2 RecName: Full=B-box zinc finger protein 25; AltName: Full=Protein SALT TOLERANCE HOMOLOG 1; AltName: Full=Salt tolerance-like protein && -
JreChr14G10887	306.718	363.609	330.858	83.9121	74.364	54.7076	333.728	70.9946	2.22851	4.44005e-37	1.17354e-35	- && P31336.1 RecName: Full=Photosystem II 5 kDa protein, chloroplastic; Short=PSII-T; AltName: Full=Light-regulated unknown 11 kDa protein; Flags: Precursor && -
JreChr16G10582	526.878	505.013	518.994	190.266	169.975	183.06	516.961	181.1	1.51358	6.49923e-37	1.71291e-35	- && - && -
JreChr01G13419	569.216	626.216	602.249	218.562	238.544	192.529	599.227	216.545	1.46641	1.12825e-36	2.97073e-35	- && Q42569.1 RecName: Full=Cytochrome P450 90A1 && PF00067:Cytochrome P450
JreChr03G10623	682.118	797.439	768.759	291.741	311.942	308.256	749.439	303.98	1.3015	1.1478e-36	3.01935e-35	- && Q9C519.1 RecName: Full=WRKY transcription factor 6; AltName: Full=WRKY DNA-binding protein 6; Short=AtWRKY6 && PF03106:WRKY DNA -binding domain
JreChr01G11272	399.862	397.277	415.195	114.159	117.823	129.405	404.111	120.463	1.74718	1.81979e-36	4.76444e-35	- && Q9SRR7.1 RecName: Full=Calmodulin-like protein 3 && PF13499:EF-hand domain pair
JreChr14G11152	409.271	404.972	433.576	115.135	112.029	138.873	415.94	122.012	1.77139	2.07211e-36	5.40974e-35	- && - && PF13962:Domain of unknown function
JreChr07G12637	254.03	235.673	241.116	47.8104	38.6306	38.9266	243.606	41.7892	2.54229	2.5253e-36	6.57431e-35	- && Q8RJP2.1 RecName: Full=Rhamnogalacturonate lyase; Short=Rhamnogalacturonase; Flags: Precursor && PF14683:Polysaccharide lyase family 4, domain III|PF14686:Polysaccharide lyase family 4, domain II|PF06045:Rhamnogalacturonate lyase family
JreChr14G10905	189.111	201.043	174.079	7.80578	2.8973	5.26035	188.078	5.32114	5.14589	2.64405e-36	6.877e-35	- && Q70E96.2 RecName: Full=Aldehyde dehydrogenase family 3 member F1 && PF00171:Aldehyde dehydrogenase family
JreChr15G11683	770.558	706.056	769.84	336.624	282.004	296.684	748.818	305.104	1.29482	3.35738e-36	8.69971e-35	- && - && -
JreChr02G11790	318.008	316.475	347.077	86.8393	77.2613	78.9052	327.187	81.0019	2.01289	4.59585e-36	1.18645e-34	- && Q948P6.1 RecName: Full=Ferritin-3, chloroplastic; AltName: Full=SFerH-3; Flags: Precursor && PF00210:Ferritin-like domain
JreChr07G11898	233.331	207.777	251.928	32.1988	29.9387	41.0307	231.012	34.3894	2.75166	4.63366e-36	1.1951e-34	- && - && PF05553:Cotton fibre expressed protein
JreChr09G12516	171.235	165.452	174.079	8.7815	11.5892	8.41656	170.255	9.59575	4.14452	5.66418e-36	1.45953e-34	- && Q94AU9.1 RecName: Full=Chaperonin-like RBCX protein 1, chloroplastic; Short=AtRBCX1; Flags: Precursor && PF02341:RbcX protein
JreChr07G11817	274.729	315.513	284.365	64.3977	65.6721	45.239	291.536	58.4362	2.31415	6.80082e-36	1.74916e-34	- && Q8LC95.2 RecName: Full=Early nodulin-like protein 3; AltName: Full=Phytocyanin-like protein; Flags: Precursor && PF02298:Plastocyanin-like domain
JreChr05G12801	286.96	293.388	286.528	54.6404	65.6721	69.4366	288.959	63.2497	2.19368	8.12171e-36	2.08502e-34	- && - && PF07649:C1-like domain
JreChr05G11869	404.567	412.667	379.514	129.771	111.063	106.259	398.916	115.698	1.78501	9.80118e-36	2.51153e-34	- && P53393.1 RecName: Full=Low affinity sulfate transporter 3 && PF00916:Sulfate permease family|PF01740:STAS domain
JreChr04G11280	1431.04	1281.29	1321.27	630.316	653.823	729.084	1344.53	671.075	1.00381	1.53182e-35	3.9144e-34	- && - && PF13506:Glycosyl transferase family 21
JreChr06G11151	477.012	483.85	514.669	174.654	128.447	164.123	491.844	155.741	1.65969	1.55568e-35	3.97171e-34	- && Q9FH57.1 RecName: Full=GATA transcription factor 5 && PF00320:GATA zinc finger
JreChr02G10677	211.692	231.825	273.553	33.1746	38.6306	15.781	239.023	29.1954	3.02123	1.9649e-35	5.01186e-34	- && - && -
JreChr03G10119	394.217	365.533	380.595	106.354	117.823	107.311	380.115	110.496	1.78183	2.41843e-35	6.14604e-34	- && P49107.2 RecName: Full=Photosystem I reaction center subunit N, chloroplastic; Short=PSI-N; Flags: Precursor && PF05479:Photosystem I reaction centre subunit N (PSAN or PSI-N)
JreChr08G11732	215.455	192.386	250.847	36.1017	24.1441	25.2497	219.563	28.4985	2.9421	3.61243e-35	9.14687e-34	- && Q9ZP41.1 RecName: Full=EG45-like domain containing protein; AltName: Full=Blight-associated protein p12; AltName: Full=Plant natriuretic peptide; Short=PNP; Flags: Precursor && PF03330:Rare lipoprotein A (RlpA)-like double-psi beta-barrel
JreChr13G10643	478.894	505.975	456.282	170.751	120.721	108.363	480.383	133.278	1.84767	3.85746e-35	9.74949e-34	- && Q8W486.1 RecName: Full=Uncharacterized protein At1g04910 && PF10250:GDP-fucose protein O-fucosyltransferase
JreChr01G10043	854.294	848.421	922.295	421.512	394.998	386.11	875.003	400.873	1.12495	3.9374e-35	9.94248e-34	- && Q9LNJ5.1 RecName: Full=Transcription factor bHLH13; AltName: Full=Basic helix-loop-helix protein 13; Short=AtbHLH13; Short=bHLH 13; AltName: Full=Transcription factor EN 39; AltName: Full=bHLH transcription factor bHLH013 && PF00010:Helix-loop-helix DNA-binding domain|PF14215:bHLH-MYC and R2R3-MYB transcription factors N-terminal
JreChr05G11096	375.4	362.647	392.489	107.329	112.029	111.519	376.845	110.293	1.77225	3.96694e-35	1.00079e-33	- && Q9FXE3.1 RecName: Full=SufE-like protein 2, chloroplastic; AltName: Full=Protein SULFUR E 2 && PF02657:Fe-S metabolism associated domain
JreChr05G11996	898.514	876.317	884.452	414.682	435.56	411.359	886.428	420.534	1.07547	5.09319e-35	1.2826e-33	- && Q9C994.1 RecName: Full=Protein DETOXIFICATION 14; Short=AtDTX14; AltName: Full=Multidrug and toxic compound extrusion protein 14; Short=MATE protein 14 && PF01554:MatE
JreChr08G11508	949.32	779.162	772.003	360.041	316.771	314.569	833.495	330.461	1.33509	5.25745e-35	1.32276e-33	- && Q9ZVL6.1 RecName: Full=UPF0603 protein At1g54780, chloroplastic; AltName: Full=Thylakoid lumen 18.3 kDa protein; Flags: Precursor && PF04536:TLP18.3, Psb32 and MOLO-1 founding proteins of phosphatase
JreChr03G11618	841.122	766.657	815.252	375.653	360.231	347.183	807.677	361.022	1.16114	6.35488e-35	1.59453e-33	- && Q84V25.1 RecName: Full=2-methylene-furan-3-one reductase; AltName: Full=Enone oxidoreductase; Short=FaEO; AltName: Full=Quinone oxidoreductase; Short=FaQR && PF13602:Zinc-binding dehydrogenase|PF08240:Alcohol dehydrogenase GroES-like domain
JreChr01G12498	509.001	501.165	516.831	180.509	192.187	148.342	508.999	173.679	1.54855	8.30593e-35	2.08031e-33	- && - && PF12023:Domain of unknown function (DUF3511)
novel.1291	320.831	381.886	342.752	95.6208	93.6793	75.749	348.49	88.3497	1.97715	9.63666e-35	2.41143e-33	PF14244:gag-polypeptide of LTR copia-type
JreChr03G13324	1152.54	1049.46	1242.34	547.38	509.924	416.62	1148.12	491.308	1.22245	1.16862e-34	2.91377e-33	- && P17407.1 RecName: Full=21 kDa protein; AltName: Full=1.2 protein; Flags: Precursor && PF04043:Plant invertase/pectin methylesterase inhibitor
JreChr10G12170	359.406	353.99	326.533	62.4462	94.645	93.6342	346.643	83.5752	2.05475	2.37555e-34	5.90712e-33	- && Q8VYH6.1 RecName: Full=Cytochrome b561 and DOMON domain-containing protein At4g17280; AltName: Full=Protein b561A.tha2; Flags: Precursor && PF04526:Protein of unknown function (DUF568)|PF03188:Eukaryotic cytochrome b561
novel.536	1320.02	1325.54	1445.61	723.01	658.652	564.961	1363.72	648.875	1.06976	2.48513e-34	6.16855e-33	PF00403:Heavy-metal-associated domain
JreChr16G10436	745.155	701.246	698.479	299.547	324.497	301.944	714.96	308.663	1.21181	2.55449e-34	6.32937e-33	- && - && PF11460:Protein of unknown function (DUF3007)
JreChr13G10196	358.465	325.132	379.514	82.9364	104.303	94.6863	354.37	93.9751	1.91398	2.58462e-34	6.39831e-33	- && - && PF04520:Senescence regulator
JreChr02G11712	328.358	316.475	294.096	83.9121	79.1928	69.4366	312.976	77.5138	2.01234	3.58279e-34	8.84563e-33	- && - && PF14368:Probable lipid transfer
JreChr04G12094	188.171	174.109	192.46	24.3931	17.3838	21.0414	184.913	20.9394	3.14283	3.87415e-34	9.55646e-33	- && - && -
JreChr14G10564	197.579	200.081	155.698	14.6358	21.2468	18.9373	184.453	18.2733	3.33754	4.77212e-34	1.17298e-32	- && Q9FMR3.1 RecName: Full=NAC domain-containing protein 90; Short=ANAC090 && PF02365:No apical meristem (NAM) protein
JreChr02G10674	325.535	325.132	374.108	96.5965	83.0559	91.5301	341.592	90.3941	1.91716	5.82489e-34	1.42921e-32	- && Q8RY67.2 RecName: Full=Wall-associated receptor kinase-like 14; Flags: Precursor && -
JreChr11G10686	930.503	943.652	860.664	442.002	441.355	420.828	911.607	434.728	1.06858	8.3814e-34	2.04923e-32	- && A2A1A0.1 RecName: Full=S-norcoclaurine synthase 1; Short=CjNCS1 && PF14226:non-haem dioxygenase in morphine synthesis N-terminal|PF03171:2OG-Fe(II) oxygenase superfamily
JreChr07G11400	1061.28	1050.43	1201.25	500.545	532.137	562.857	1104.32	531.847	1.05376	1.03118e-33	2.51455e-32	- && - && -
JreChr08G11200	374.459	366.495	356.808	80.9849	116.858	98.8946	365.921	98.9124	1.88721	1.05137e-33	2.56153e-32	- && - && -
JreChr05G10409	800.666	820.525	764.434	380.532	344.778	358.756	795.208	361.355	1.13841	1.14355e-33	2.78123e-32	- && O04536.1 RecName: Full=Probable galacturonosyltransferase-like 9; AltName: Full=Like glycosyl transferase 8 && PF01501:Glycosyl transferase family 8
JreChr08G10309	156.182	157.756	161.104	11.7087	8.69189	6.31242	158.347	8.90433	4.14391	1.91516e-33	4.64564e-32	- && - && PF04862:Protein of unknown function (DUF642)
JreChr03G11207	308.6	337.637	328.696	80.0092	89.8162	90.478	324.978	86.7678	1.90556	2.06279e-33	4.99502e-32	- && - && -
JreChr06G10942	464.781	570.424	495.206	181.484	172.872	174.644	510.137	176.333	1.53262	2.25675e-33	5.45992e-32	- && - && PF14009:Domain of unknown function (DUF4228)
JreChr06G10893	469.485	379	433.576	129.771	120.721	140.977	427.354	130.49	1.71299	2.34288e-33	5.66336e-32	- && Q93ZM9.1 RecName: Full=Protein TIFY 9; AltName: Full=Jasmonate ZIM domain-containing protein 10; AltName: Full=Protein JASMONATE-ASSOCIATED 1; AltName: Full=Protein JAZ10 && PF09425:Divergent CCT motif|PF06200:tify domain
JreChr01G12343	477.012	464.612	533.05	4.87861	11.5892	22.0935	491.558	12.8538	5.2688	3.06292e-33	7.39099e-32	- && - && PF02458:Transferase family
JreChr09G11254	3735.19	4564.35	3875.15	1113.3	832.49	803.781	4058.23	916.523	2.14644	3.50498e-33	8.44302e-32	- && - && -
novel.2521	409.271	431.906	393.57	138.553	135.207	127.3	411.582	133.687	1.62203	3.61111e-33	8.69111e-32	PF03134:TB2/DP1, HVA22 family
JreChr15G10367	366.933	338.599	335.183	92.6936	63.7405	100.999	346.905	85.8109	2.01937	3.99438e-33	9.56375e-32	- && Q9C8C1.1 RecName: Full=Protein LIKE COV 2 && PF04367:Protein of unknown function (DUF502)
JreChr01G11843	229.568	233.749	288.69	45.8589	52.1514	35.7704	250.669	44.5936	2.4847	4.14627e-33	9.9103e-32	- && - && -
JreChr05G12462	353.761	353.99	318.965	106.354	84.9874	79.9573	342.238	90.4328	1.91903	4.24795e-33	1.01446e-31	- && Q9LN49.1 RecName: Full=3-ketoacyl-CoA synthase 4; Short=KCS-4; AltName: Full=Very long-chain fatty acid condensing enzyme 4; Short=VLCFA condensing enzyme 4 && PF08392:FAE1/Type III polyketide synthase-like protein|PF08541:3-Oxoacyl-[acyl-carrier-protein (ACP)] synthase III C terminal
JreChr13G11368	210.751	165.452	178.404	3.90289	1.93153	6.31242	184.869	4.04895	5.534	4.73394e-33	1.12857e-31	- && Q8RW93.1 RecName: Full=Putative lipid-binding protein At4g00165; Flags: Precursor && PF14547:Hydrophobic seed protein
JreChr11G11524	873.111	823.411	794.709	341.503	409.485	348.235	830.41	366.408	1.18012	6.6468e-33	1.58324e-31	- && O81973.1 RecName: Full=Cytochrome P450 93A3; AltName: Full=Cytochrome P450 CP5 && PF00067:Cytochrome P450
JreChr10G11554	379.164	409.782	381.677	129.771	95.6108	118.884	390.207	114.755	1.76685	6.86693e-33	1.63427e-31	- && Q9LY00.1 RecName: Full=Probable WRKY transcription factor 70; AltName: Full=WRKY DNA-binding protein 70 && PF03106:WRKY DNA -binding domain
JreChr04G12402	1161.95	1109.1	1182.87	475.177	609.398	549.18	1151.31	544.585	1.07973	8.16615e-33	1.93848e-31	- && - && -
JreChr05G11463	390.454	404.972	428.17	144.407	114.926	124.144	407.865	127.826	1.67297	1.1805e-32	2.79987e-31	- && - && -
JreChr01G13735	520.292	525.213	556.837	206.853	214.4	174.644	534.114	198.632	1.42448	1.88465e-32	4.44334e-31	- && O80837.1 RecName: Full=Remorin; AltName: Full=DNA-binding protein && PF03763:Remorin, C-terminal region|PF03766:Remorin, N-terminal region
JreChr05G10744	955.906	1005.22	1074.75	420.536	504.13	496.577	1011.96	473.748	1.09469	2.2906e-32	5.3867e-31	- && - && -
JreChr03G12164	495.829	535.794	654.148	206.853	182.53	158.863	561.924	182.748	1.6172	2.40593e-32	5.65313e-31	- && O02414.1 RecName: Full=Dynein light chain LC6, flagellar outer arm && PF01221:Dynein light chain type 1
JreChr07G11488	276.611	296.274	280.04	64.3977	66.6378	76.8011	284.308	69.2789	2.03931	2.56069e-32	6.01166e-31	- && Q9SCV9.1 RecName: Full=Beta-galactosidase 3; Short=Lactase 3; Flags: Precursor && PF01301:Glycosyl hydrolases family 35|PF02140:Galactose binding lectin domain
JreChr05G12125	319.89	346.294	360.052	82.9364	106.234	93.6342	342.079	94.2683	1.85829	2.59635e-32	6.09021e-31	- && F4HQ22.1 RecName: Full=LEAF RUST 10 DISEASE-RESISTANCE LOCUS RECEPTOR-LIKE PROTEIN KINASE-like 2.4; AltName: Full=Probable receptor-like serine/threonine-protein kinase LRK10L-2.4; Flags: Precursor && -
JreChr11G12565	406.448	416.515	392.489	122.941	134.241	142.029	405.151	133.071	1.60781	3.14922e-32	7.36216e-31	- && Q9SD84.1 RecName: Full=PLASMODESMATA CALLOSE-BINDING PROTEIN 2; Short=AtPDCB2; AltName: Full=Glucan endo-1,3-beta-glucosidase-like protein 3; Flags: Precursor && PF07983:X8 domain
JreChr06G10747	361.287	320.322	296.259	80.9849	82.0901	94.6863	325.956	85.9204	1.92682	5.5463e-32	1.28827e-30	- && Q96519.1 RecName: Full=Peroxidase 11; Short=Atperox P11; AltName: Full=ATP23a/ATP23b; Flags: Precursor && PF00141:Peroxidase
JreChr09G10692	1006.71	1034.07	1125.57	489.812	530.205	552.337	1055.45	524.118	1.00969	6.23456e-32	1.44652e-30	- && Q9FKL6.1 RecName: Full=Calmodulin-binding protein 60 B && PF07887:Calmodulin binding protein-like
JreChr09G11902	230.509	243.368	257.334	3.90289	2.8973	0	243.737	2.26673	6.71282	7.98973e-32	1.85065e-30	- && P27057.1 RecName: Full=Protein GAST1; Flags: Precursor && PF02704:Gibberellin regulated protein
JreChr15G11717	923.917	851.307	842.283	380.532	404.656	440.817	872.503	408.668	1.09578	8.20997e-32	1.89691e-30	- && - && -
JreChr06G11683	395.158	386.695	406.545	142.455	99.4739	97.8425	396.133	113.257	1.80422	1.20577e-31	2.77207e-30	- && - && PF05078:Protein of unknown function (DUF679)
JreChr03G12456	189.111	176.995	198.948	14.6358	28.0072	28.4059	188.351	23.683	2.99496	1.23779e-31	2.84332e-30	- && - && -
JreChr03G12097	266.261	245.292	236.791	54.6404	56.0144	52.6035	249.448	54.4194	2.19657	1.29868e-31	2.98074e-30	- && - && PF10604:Polyketide cyclase / dehydrase and lipid transport
JreChr05G11619	236.154	202.005	220.572	40.9803	39.5964	41.0307	219.577	40.5358	2.4379	1.80648e-31	4.13254e-30	- && Q9XIP8.1 RecName: Full=Protein CDI; AltName: Full=Protein CADMIUM INDUCED && -
JreChr05G12897	330.239	311.665	328.696	42.9318	91.7478	65.2283	323.533	66.636	2.27827	2.29368e-31	5.22123e-30	- && Q93ZM9.1 RecName: Full=Protein TIFY 9; AltName: Full=Jasmonate ZIM domain-containing protein 10; AltName: Full=Protein JASMONATE-ASSOCIATED 1; AltName: Full=Protein JAZ10 && PF06200:tify domain|PF09425:Divergent CCT motif
JreChr04G12578	357.524	337.637	267.065	74.1549	83.0559	82.0614	320.742	79.7574	2.0101	2.96858e-31	6.74646e-30	- && P14133.1 RecName: Full=L-ascorbate oxidase; Short=ASO; Short=Ascorbase; Flags: Precursor && PF07731:Multicopper oxidase|PF00394:Multicopper oxidase|PF07732:Multicopper oxidase
JreChr03G10875	260.616	284.731	232.466	56.5919	58.9117	57.8638	259.271	57.7891	2.1668	3.61724e-31	8.20716e-30	- && - && -
JreChr03G12410	140.187	169.299	179.485	4.87861	4.82883	3.15621	162.991	4.28788	5.23818	4.80699e-31	1.08621e-29	- && Q00451.1 RecName: Full=36.4 kDa proline-rich protein && PF14547:Hydrophobic seed protein
JreChr06G11272	1053.76	1230.31	1201.25	595.19	572.699	486.056	1161.77	551.315	1.07372	5.06848e-31	1.14372e-29	- && - && -
JreChr04G11210	706.58	601.206	646.579	241.003	255.928	292.475	651.455	263.136	1.30964	5.06972e-31	1.14372e-29	- && O82199.1 RecName: Full=Zinc finger CCCH domain-containing protein 20; Short=AtC3H20 && PF00642:Zinc finger C-x8-C-x5-C-x3-H type (and similar)
JreChr10G11344	190.993	203.929	192.46	34.1503	31.8703	31.5621	195.794	32.5275	2.58915	8.98134e-31	2.0196e-29	- && Q3HRQ2.1 RecName: Full=Aldehyde oxidase GLOX; AltName: Full=Glyoxal oxidase; Short=VpGLOX; Flags: Precursor && PF07250:Glyoxal oxidase N-terminus|PF09118:Domain of unknown function (DUF1929)
JreChr01G11759	728.22	691.627	788.221	348.333	311.942	276.694	736.023	312.323	1.23451	1.01459e-30	2.27778e-29	- && Q56XQ0.3 RecName: Full=UPF0496 protein At2g18630 && PF05055:Protein of unknown function (DUF677)
JreChr03G13168	997.304	1066.78	1187.2	538.599	500.267	556.545	1083.76	531.803	1.02658	1.15831e-30	2.58786e-29	- && P92983.2 RecName: Full=Proline dehydrogenase 1, mitochondrial; AltName: Full=Osmotic stress-induced proline dehydrogenase; AltName: Full=Proline oxidase; AltName: Full=Protein EARLY RESPONSIVE TO DEHYDRATION 5; Flags: Precursor && PF01619:Proline dehydrogenase
novel.460	532.523	545.414	486.556	153.188	207.64	196.737	521.498	185.855	1.48983	1.47415e-30	3.28554e-29	-
JreChr09G10379	458.195	413.629	528.725	160.994	148.728	166.227	466.85	158.65	1.55647	2.31317e-30	5.11852e-29	- && Q7VG78.1 RecName: Full=Probable GMP synthase [glutamine-hydrolyzing]; AltName: Full=GMP synthetase; AltName: Full=Glutamine amidotransferase && PF03352:Methyladenine glycosylase
novel.1559	193.816	212.586	149.211	17.563	28.973	17.8852	185.204	21.4737	3.1055	2.47538e-30	5.46872e-29	-
JreChr08G12121	511.824	549.261	522.237	222.465	211.503	201.997	527.774	211.988	1.31527	3.08711e-30	6.78773e-29	- && Q9SGS5.1 RecName: Full=Uncharacterized protein At1g76070 && -
novel.843	495.829	480.002	501.694	192.217	185.427	200.945	492.509	192.863	1.35309	3.19596e-30	7.02149e-29	PF01029:NusB family
JreChr16G10886	558.866	661.807	524.4	227.343	191.222	147.29	581.691	188.618	1.62289	3.57858e-30	7.85587e-29	- && O48723.1 RecName: Full=Patatin-like protein 2; Short=AtPLP2; AltName: Full=Patatin-related phospholipase A IIalpha; Short=pPLAIIa; AltName: Full=Phospholipase A IIA; Short=AtPLAIIA && PF01734:Patatin-like phospholipase
JreChr04G12462	401.744	370.343	327.615	97.5722	110.097	120.988	366.567	109.553	1.74556	3.72603e-30	8.17308e-29	- && - && PF04720:PDDEXK-like family of unknown function
JreChr09G12167	715.989	654.112	711.454	325.891	285.867	314.569	693.851	308.776	1.16823	3.84473e-30	8.4268e-29	- && Q8LHP0.1 RecName: Full=Transcription elongation factor 1 homolog && PF05129:Transcription elongation factor Elf1 like
novel.1524	268.143	277.036	222.735	0	4.82883	1.05207	255.971	1.9603	7.00722	4.16605e-30	9.11665e-29	PF04043:Plant invertase/pectin methylesterase inhibitor
JreChr11G10620	791.257	771.467	808.765	391.265	323.532	377.693	790.496	364.163	1.11859	4.19126e-30	9.16457e-29	- && Q9LTC0.1 RecName: Full=Probable receptor-like protein kinase At5g47070 && PF07714:Protein tyrosine kinase
JreChr03G13170	273.788	315.513	325.452	70.252	88.8505	81.0094	304.918	80.0373	1.92863	4.21045e-30	9.19928e-29	- && - && PF01190:Pollen proteins Ole e I like
JreChr12G10440	615.318	755.114	754.703	292.717	303.25	298.788	708.378	298.252	1.24706	6.43496e-30	1.39934e-28	- && Q9M6E8.1 RecName: Full=9-cis-epoxycarotenoid dioxygenase NCED1, chloroplastic; AltName: Full=PvNCED1; Flags: Precursor && PF03055:Retinal pigment epithelial membrane protein
JreChr03G10107	517.469	512.708	526.562	223.44	204.742	188.32	518.913	205.501	1.33487	6.66833e-30	1.44895e-28	- && Q9FXA4.1 RecName: Full=U-box domain-containing protein 26; AltName: Full=Plant U-box protein 26 && PF04564:U-box domain
JreChr07G10530	316.127	332.827	311.396	76.1063	71.4667	106.259	320.117	84.6107	1.9247	6.70218e-30	1.45517e-28	- && Q9FI78.1 RecName: Full=Shikimate O-hydroxycinnamoyltransferase; AltName: Full=Hydroxycinnamoyl transferase; AltName: Full=Hydroxycinnamoyl-Coenzyme A shikimate/quinate hydroxycinnamoyltransferase && PF02458:Transferase family
JreChr02G11752	319.89	292.426	378.433	99.5237	77.2613	85.2177	330.25	87.3342	1.9172	7.12908e-30	1.54664e-28	- && - && -
JreChr08G12153	375.4	315.513	299.503	83.9121	78.227	103.103	330.138	88.414	1.90502	8.09082e-30	1.75255e-28	- && Q8LBB7.1 RecName: Full=Cytokinin riboside 5'-monophosphate phosphoribohydrolase LOG5; AltName: Full=Protein LONELY GUY 5 && PF03641:Possible lysine decarboxylase
JreChr03G12402	403.626	381.886	454.119	119.038	153.557	111.519	413.21	128.038	1.68688	9.92277e-30	2.14267e-28	- && Q2QVI1.1 RecName: Full=Probable calcium-binding protein CML28; AltName: Full=Calmodulin-like protein 28 && PF13499:EF-hand domain pair|PF13833:EF-hand domain pair
JreChr07G12145	747.978	746.457	764.434	342.478	375.683	360.86	752.956	359.674	1.06562	1.03162e-29	2.22416e-28	- && Q3SZ85.2 RecName: Full=Putative peptidyl-tRNA hydrolase PTRHD1; AltName: Full=Peptidyl-tRNA hydrolase domain-containing protein 1 && PF01981:Peptidyl-tRNA hydrolase PTH2
JreChr10G10106	3769.06	4557.62	4060.04	1604.09	1457.34	1227.77	4128.91	1429.73	1.52974	1.44055e-29	3.09377e-28	- && P09756.1 RecName: Full=Chlorophyll a-b binding protein 3, chloroplastic; AltName: Full=LHCII type I CAB-3; Short=LHCP; Flags: Precursor && PF00504:Chlorophyll A-B binding protein
JreChr01G13976	258.734	281.845	321.127	62.4462	73.3982	79.9573	287.236	71.9339	1.99791	2.12727e-29	4.54748e-28	- && O81760.1 RecName: Full=Probable protein phosphatase 2C 63; Short=AtPP2C63 && PF00481:Protein phosphatase 2C
JreChr10G11068	169.353	121.203	187.054	7.80578	13.5207	16.8331	159.203	12.7199	3.6522	3.65276e-29	7.77853e-28	- && - && PF04520:Senescence regulator
JreChr03G10331	672.71	591.586	675.773	185.387	169.975	279.851	646.69	211.738	1.61417	3.99886e-29	8.49597e-28	- && Q9LX20.1 RecName: Full=Aspartic proteinase-like protein 1; Flags: Precursor && PF14541:Xylanase inhibitor C-terminal|PF14543:Xylanase inhibitor N-terminal
JreChr12G10933	236.154	245.292	241.116	65.3734	45.391	43.1349	240.854	51.2997	2.2283	4.394e-29	9.31906e-28	- && - && PF03168:Late embryogenesis abundant protein
JreChr01G10512	465.722	556.957	578.462	194.169	213.434	199.893	533.713	202.499	1.39669	4.39635e-29	9.31906e-28	- && Q9LDE1.1 RecName: Full=Transcription factor MYB108; AltName: Full=Myb-related protein 108; Short=AtMYB108; AltName: Full=Protein BOTRYTIS-SUSCEPTIBLE 1 && PF00249:Myb-like DNA-binding domain
JreChr01G12161	327.417	315.513	314.64	95.6208	98.5081	98.8946	319.19	97.6745	1.70882	4.65892e-29	9.86808e-28	- && O48780.1 RecName: Full=3-ketoacyl-CoA synthase 11; Short=KCS-11; AltName: Full=Very long-chain fatty acid condensing enzyme 11; Short=VLCFA condensing enzyme 11 && PF08541:3-Oxoacyl-[acyl-carrier-protein (ACP)] synthase III C terminal|PF08392:FAE1/Type III polyketide synthase-like protein
JreChr15G11734	169.353	173.147	175.16	23.4173	29.9387	22.0935	172.554	25.1498	2.77478	6.08168e-29	1.28424e-27	- && Q07474.1 RecName: Full=Floral homeotic protein PMADS 2 && PF00319:SRF-type transcription factor (DNA-binding and dimerisation domain)|PF01486:K-box region
JreChr01G10906	722.575	732.028	822.821	377.604	311.942	308.256	759.141	332.601	1.18884	6.31256e-29	1.33198e-27	- && F8WKW0.1 RecName: Full=Crocetin glucosyltransferase, chloroplastic; AltName: Full=UDP-glucose glucosyltransferase 1; Short=GjUGT1; AltName: Full=UDP-glycosyltransferase 75L6; Flags: Precursor && PF00201:UDP-glucoronosyl and UDP-glucosyl transferase
JreChr13G11413	395.158	428.058	416.276	146.358	156.454	145.186	413.164	149.333	1.46741	6.52051e-29	1.37481e-27	- && - && -
JreChr15G11934	936.148	909.985	808.765	378.58	435.56	441.869	884.966	418.67	1.0814	6.77341e-29	1.42705e-27	- && - && -
JreChr03G10299	747.978	668.541	780.653	340.527	261.723	320.881	732.39	307.71	1.25119	7.30555e-29	1.53566e-27	- && H2DH18.1 RecName: Full=Cytochrome P450 CYP736A12 [Panax ginseng] && PF00067:Cytochrome P450
JreChr14G11772	199.461	196.233	178.404	30.2474	34.7676	35.7704	191.366	33.5951	2.51224	7.96348e-29	1.67269e-27	- && - && -
novel.2143	135.483	183.728	150.292	12.6844	20.2811	8.41656	156.501	13.794	3.49291	8.46416e-29	1.77383e-27	-
JreChr01G10394	551.34	500.203	561.162	186.363	238.544	186.216	537.568	203.708	1.39803	1.05831e-28	2.21286e-27	- && - && PF04667:cAMP-regulated phosphoprotein/endosulfine conserved region
JreChr01G13422	376.341	413.629	432.495	138.553	142.933	150.446	407.488	143.977	1.50071	1.31897e-28	2.75375e-27	- && - && PF10457:Cholesterol-capturing domain
JreChr02G10960	586.151	646.416	703.885	290.765	276.209	266.174	645.484	277.716	1.21499	1.52469e-28	3.17846e-27	- && Q3L181.1 RecName: Full=Perakine reductase && PF00248:Aldo/keto reductase family
JreChr06G10994	195.697	191.424	175.16	33.1746	35.7333	24.1976	187.427	31.0352	2.58994	1.64551e-28	3.42518e-27	- && Q9SII5.1 RecName: Full=Protein EXORDIUM-like 5; Flags: Precursor && PF04674:Phosphate-induced protein 1 conserved region
JreChr08G10744	246.503	212.586	264.903	50.7375	51.1856	59.968	241.331	53.9637	2.16215	1.65381e-28	3.43987e-27	- && Q08298.1 RecName: Full=BURP domain protein RD22; AltName: Full=Dehydration-responsive protein RD22; Flags: Precursor && PF03181:BURP domain
JreChr14G10982	182.525	181.805	211.922	35.126	29.9387	35.7704	192.084	33.6117	2.51509	1.78969e-28	3.71693e-27	- && F4JNA9.1 RecName: Full=Disease resistance protein RPP4; AltName: Full=Protein CHILLING-SENSITIVE 2; AltName: Full=Protein RECOGNITION OF PERONOSPORA PARASITICA 4 && -
JreChr06G11519	366.933	361.685	377.352	134.65	100.44	122.04	368.656	119.043	1.63126	1.90904e-28	3.96183e-27	- && P11670.1 RecName: Full=Basic form of pathogenesis-related protein 1; Short=PRP 1; Flags: Precursor && PF00188:Cysteine-rich secretory protein family
JreChr02G10877	514.646	580.043	494.125	228.319	199.914	194.633	529.605	207.622	1.35085	1.93617e-28	4.01512e-27	- && Q96303.1 RecName: Full=Inorganic phosphate transporter 1-4; Short=AtPht1;4; AltName: Full=H(+)/Pi cotransporter && PF00083:Sugar (and other) transporter
novel.2403	175.939	237.596	182.729	35.126	29.9387	33.6662	198.755	32.9103	2.59575	1.99137e-28	4.12343e-27	PF17766:Fibronectin type-III domain|PF00082:Subtilase family|PF05922:Peptidase inhibitor I9
JreChr13G11114	269.084	222.206	227.06	61.4705	49.2541	48.3952	239.45	53.0399	2.17393	3.36179e-28	6.93519e-27	- && Q8RWR1.1 RecName: Full=Lysine-specific demethylase JMJ30; Short=AtJMJ30; AltName: Full=JmjC domain-containing protein 30; AltName: Full=Jumonji domain-containing protein 5; Short=AtJMJD5 && PF13621:Cupin-like domain
JreChr02G11741	311.422	301.084	283.284	88.7907	89.8162	63.1242	298.597	80.577	1.88639	3.51121e-28	7.22731e-27	- && O04203.1 RecName: Full=Nematode resistance protein-like HSPRO2; AltName: Full=AKINbetagamma-interacting protein 2; AltName: Full=Ortholog of sugar beet HS1 PRO-1 protein 2; AltName: Full=Protein Hs1pro-2 && PF07014:Hs1pro-1 protein C-terminus|PF07231:Hs1pro-1 N-terminus
JreChr01G13537	307.659	314.551	278.959	90.7422	89.8162	67.3325	300.39	82.6303	1.85953	3.64582e-28	7.49325e-27	- && Q9LY00.1 RecName: Full=Probable WRKY transcription factor 70; AltName: Full=WRKY DNA-binding protein 70 && PF03106:WRKY DNA -binding domain
JreChr03G11427	176.88	181.805	155.698	26.3445	28.973	18.9373	171.461	24.7516	2.78752	4.3058e-28	8.81053e-27	- && Q9SRI2.1 RecName: Full=Protein NRT1/ PTR FAMILY 5.9; Short=AtNPF5.9 && PF00854:POT family
novel.1851	220.16	181.805	223.816	30.2474	42.4937	43.1349	208.593	38.6253	2.43448	4.34512e-28	8.88442e-27	-
JreChr01G11495	661.419	648.34	623.874	252.712	318.703	253.549	644.544	274.988	1.22802	7.83108e-28	1.58763e-26	- && Q9DAM5.1 RecName: Full=Mitochondrial thiamine pyrophosphate carrier; AltName: Full=Solute carrier family 25 member 19 && PF00153:Mitochondrial carrier protein
JreChr07G10653	295.428	276.074	287.609	78.0578	76.2955	90.478	286.37	81.6104	1.81323	7.83336e-28	1.58763e-26	- && - && PF14368:Probable lipid transfer
JreChr03G10151	559.807	595.434	561.162	257.591	247.236	253.549	572.134	252.792	1.1787	9.09286e-28	1.83887e-26	- && O59729.1 RecName: Full=Uncharacterized protein slp1; AltName: Full=SUN-like protein 1; Flags: Precursor && PF07738:Sad1 / UNC-like C-terminal
JreChr03G11798	131.719	151.023	143.804	11.7087	18.3496	9.46863	142.182	13.1756	3.42291	1.08271e-27	2.18322e-26	- && Q9LUC6.1 RecName: Full=Cytochrome P450 72A14 && PF00067:Cytochrome P450
JreChr01G10110	809.133	727.218	768.759	358.09	374.717	390.318	768.37	374.375	1.038	1.36595e-27	2.74238e-26	- && F4IJ77.1 RecName: Full=AAA-ATPase At2g46620 && PF14363:Domain associated at C-terminal with AAA|PF00004:ATPase family associated with various cellular activities (AAA)
JreChr05G11190	422.443	458.84	395.733	158.067	143.899	166.227	425.672	156.064	1.44964	1.45315e-27	2.91534e-26	- && Q9LPV5.1 RecName: Full=High affinity nitrate transporter 2.5; Short=AtNRT2:5 && PF07690:Major Facilitator Superfamily
JreChr08G11839	147.714	159.68	205.435	9.75722	27.0414	18.9373	170.943	18.5786	3.19886	1.55518e-27	3.11327e-26	- && Q9FIJ6.1 RecName: Full=Serine/threonine-protein kinase-like protein CCR4; AltName: Full=CRINKLY 4-related kinase 1; Short=AtCRK1; AltName: Full=Protein CRINKLY 4 RELATED 4; Short=AtCCR4; Flags: Precursor && PF13540:Regulator of chromosome condensation (RCC1) repeat
JreChr03G13245	231.45	253.949	272.472	56.5919	68.5694	64.1763	252.624	63.1125	1.99994	1.58557e-27	3.17182e-26	- && - && -
JreChr09G11851	310.481	277.997	368.702	93.6693	91.7478	86.2697	319.06	90.5623	1.81426	1.60656e-27	3.21149e-26	- && P43187.1 RecName: Full=Calcium-binding allergen Bet v 3; AltName: Full=Allergen Bet v III; AltName: Allergen=Bet v 3 && PF13499:EF-hand domain pair
JreChr03G13495	610.613	580.043	538.456	248.809	261.723	238.82	576.371	249.784	1.20656	1.62989e-27	3.25578e-26	- && D3UAG0.1 RecName: Full=UDP-glycosyltransferase 71K1; AltName: Full=UDP-glucose:chalcone 2'-O-glucosyltransferase; AltName: Full=UDP-glucose:flavonol 2'-O-glucosyltransferase && PF00201:UDP-glucoronosyl and UDP-glucosyl transferase
JreChr13G11850	340.589	305.893	333.021	102.451	88.8505	112.571	326.501	101.291	1.69062	2.18759e-27	4.3604e-26	- && P32291.1 RecName: Full=Omega-3 fatty acid desaturase, endoplasmic reticulum; AltName: Full=Indole-3-acetic acid-induced protein ARG1 && PF00487:Fatty acid desaturase|PF11960:Domain of unknown function (DUF3474)
JreChr01G12788	610.613	557.919	564.406	269.299	235.647	203.049	577.646	235.999	1.28991	3.13415e-27	6.21584e-26	- && - && -
JreChr12G10878	172.176	190.462	192.46	24.3931	40.5622	27.3538	185.033	30.7697	2.58433	4.00193e-27	7.90295e-26	- && Q9C7W2.1 RecName: Full=Ethylene-responsive transcription factor ERF061 && PF00847:AP2 domain
JreChr03G11832	314.245	276.074	296.259	77.082	88.8505	93.6342	295.526	86.5222	1.77365	4.19863e-27	8.28549e-26	- && P10290.1 RecName: Full=Anthocyanin regulatory C1 protein && PF00249:Myb-like DNA-binding domain
JreChr14G10635	224.864	247.216	257.334	1.95144	1.93153	1.05207	243.138	1.64502	7.19355	4.62679e-27	9.10449e-26	- && Q9ZUX1.1 RecName: Full=Cytochrome P450 94C1 && PF00067:Cytochrome P450
JreChr10G11324	207.928	198.157	195.704	47.8104	38.6306	36.8224	200.597	41.0878	2.28592	6.79954e-27	1.33516e-25	- && - && PF04646:Protein of unknown function, DUF604
JreChr01G12406	286.96	252.025	304.909	85.8635	74.364	74.697	281.298	78.3082	1.8432	8.92337e-27	1.74848e-25	- && - && PF02519:Auxin responsive protein
JreChr04G11773	225.805	202.005	191.379	43.9075	41.5279	46.2911	206.396	43.9088	2.23519	9.18259e-27	1.79673e-25	- && Q7XBH4.2 RecName: Full=Myb-related protein Myb4; AltName: Full=OsMyb4; AltName: Full=Transcription factor RLTR1 && PF00249:Myb-like DNA-binding domain
JreChr06G10185	412.093	372.266	365.458	143.431	140.036	120.988	383.273	134.818	1.50637	9.54154e-27	1.86433e-25	- && Q9FMY1.1 RecName: Full=Cytochrome P450 86B1 && PF00067:Cytochrome P450
JreChr10G11251	121.37	135.632	126.505	7.80578	12.555	8.41656	127.836	9.59243	3.73173	1.11715e-26	2.18127e-25	- && Q6RVV4.1 RecName: Full=Short-chain dehydrogenase TIC 32, chloroplastic; AltName: Full=Translocon at the inner envelope membrane of chloroplasts 32; Short=PsTIC32 && PF00106:short chain dehydrogenase
JreChr07G12234	157.122	126.013	174.079	0.975722	3.86306	4.20828	152.405	3.01569	5.6696	1.14167e-26	2.22758e-25	- && - && PF04862:Protein of unknown function (DUF642)
JreChr03G10046	247.444	258.759	281.122	63.4219	59.8775	82.0614	262.442	68.4536	1.94175	1.37111e-26	2.6715e-25	- && Q8W033.2 RecName: Full=Aldehyde dehydrogenase family 3 member I1, chloroplastic; Short=AtALDH3; Short=Ath-ALDH3; Flags: Precursor && PF14543:Xylanase inhibitor N-terminal|PF14541:Xylanase inhibitor C-terminal|PF00171:Aldehyde dehydrogenase family
JreChr07G12206	509.942	464.612	509.262	206.853	214.4	193.581	494.605	204.945	1.26979	1.39357e-26	2.71336e-25	- && O24648.1 RecName: Full=Gibberellin 3-beta-dioxygenase 1; AltName: Full=GA 3-oxidase 1; AltName: Full=Gibberellin 3 beta-hydroxylase 1 && PF14226:non-haem dioxygenase in morphine synthesis N-terminal|PF03171:2OG-Fe(II) oxygenase superfamily
JreChr09G10168	387.631	410.744	463.851	146.358	139.07	170.435	420.742	151.955	1.46994	2.49361e-26	4.82468e-25	- && - && PF04862:Protein of unknown function (DUF642)
JreChr09G10085	150.536	181.805	171.917	30.2474	28.0072	17.8852	168.086	25.3799	2.72017	2.89678e-26	5.58916e-25	- && Q941F1.2 RecName: Full=Phospholipase A1-Igamma1, chloroplastic; Flags: Precursor && PF01764:Lipase (class 3)
JreChr11G10187	384.809	424.211	363.296	145.383	146.796	131.509	390.772	141.229	1.46795	3.00834e-26	5.80037e-25	- && - && -
JreChr13G11377	485.48	564.652	601.168	243.931	217.297	201.997	550.433	221.075	1.31372	3.34425e-26	6.43014e-25	- && O22150.1 RecName: Full=Auxin-responsive protein SAUR36; AltName: Full=Protein RESPONSE TO AUXINS AND GIBBERELLINS 1; AltName: Full=Protein SENESCENCE-ASSOCIATED GENE 201; AltName: Full=Protein SMALL AUXIN UP RNA 36 && PF02519:Auxin responsive protein
JreChr03G11767	200.402	208.739	220.572	35.126	56.0144	35.7704	209.904	42.3036	2.30637	3.69038e-26	7.08093e-25	- && Q9SBQ9.1 RecName: Full=Flavonoid 3'-monooxygenase; AltName: Full=Cytochrome P450 75B2; AltName: Full=Flavonoid 3'-hydroxylase [Petunia x hybrida] && PF00067:Cytochrome P450
JreChr09G10712	303.895	279.921	310.315	98.5479	92.7135	84.1656	298.044	91.809	1.69684	3.75178e-26	7.18879e-25	- && - && -
JreChr13G11838	568.275	510.784	577.38	249.785	244.339	221.987	552.147	238.703	1.20828	3.89836e-26	7.4645e-25	- && Q40541.1 RecName: Full=Mitogen-activated protein kinase kinase kinase NPK1; AltName: Full=Nicotiana protein kinase 1 && PF00069:Protein kinase domain
JreChr06G10488	324.594	336.675	339.508	121.965	105.268	111.519	333.593	112.918	1.56246	3.98768e-26	7.63025e-25	- && O04536.1 RecName: Full=Probable galacturonosyltransferase-like 9; AltName: Full=Like glycosyl transferase 8 && PF01501:Glycosyl transferase family 8
JreChr16G10446	572.979	510.784	543.862	255.639	211.503	215.674	542.542	227.605	1.25269	4.03416e-26	7.70324e-25	- && - && -
JreChr13G11517	142.069	113.508	128.667	5.85433	2.8973	4.20828	128.081	4.31997	4.89068	4.16805e-26	7.9425e-25	- && Q9SVY1.1 RecName: Full=Zinc finger protein WIP2; AltName: Full=Protein NO TRANSMITTING TRACT; AltName: Full=WIP-domain protein 2; Short=AtWIP2 && -
JreChr01G13852	459.136	460.764	433.576	165.873	167.077	200.945	451.159	177.965	1.34465	6.51111e-26	1.23479e-24	- && Q9SI09.1 RecName: Full=Probable E3 ubiquitin-protein ligase XERICO && PF13639:Ring finger domain
JreChr16G10333	909.805	940.766	898.508	506.4	424.937	370.329	916.36	433.888	1.07728	6.84249e-26	1.29675e-24	- && Q9FQA3.1 RecName: Full=Glutathione transferase GST 23; AltName: Full=Glutathione transferase GST 36 && PF02798:Glutathione S-transferase, N-terminal domain
JreChr05G11451	394.217	365.533	368.702	136.601	147.762	117.832	376.151	134.065	1.48657	7.49685e-26	1.41979e-24	- && P40934.1 RecName: Full=Cytochrome b5 && PF00173:Cytochrome b5-like Heme/Steroid binding domain
JreChr11G10897	488.303	546.376	590.355	214.659	219.229	244.08	541.678	225.989	1.26109	7.6101e-26	1.44026e-24	- && Q336N8.1 RecName: Full=Lysine-specific demethylase JMJ706; AltName: Full=Jumonji domain-containing protein 706; AltName: Full=Lysine-specific histone demethylase JMJ706; AltName: Full=Protein JUMONJI 706 && PF02373:JmjC domain, hydroxylase|PF02928:C5HC2 zinc finger|PF02375:jmjN domain
JreChr03G12289	378.223	385.733	413.032	144.407	158.386	133.613	392.33	145.468	1.4291	8.90571e-26	1.68431e-24	- && Q9SS87.1 RecName: Full=Protein SIEVE ELEMENT OCCLUSION B; Short=AtSEOb; AltName: Full=Protein SIEVE ELEMENT OCCLUSION-RELATED 1; Short=AtSEOR1 && PF14576:Sieve element occlusion N-terminus|PF14577:Sieve element occlusion C-terminus
JreChr05G12754	229.568	224.129	198.948	51.7133	55.0487	47.3431	217.548	51.3684	2.08184	9.19122e-26	1.73712e-24	- && Q681N2.2 RecName: Full=U-box domain-containing protein 15; AltName: Full=Plant U-box protein 15 && PF04564:U-box domain|PF00514:Armadillo/beta-catenin-like repeat
JreChr05G11228	572.038	591.586	595.761	262.469	224.058	285.111	586.462	257.213	1.19055	9.28402e-26	1.75347e-24	- && Q8L612.1 RecName: Full=MACPF domain-containing protein At1g14780 && PF01823:MAC/Perforin domain
JreChr02G12328	327.417	358.799	375.189	87.815	135.207	102.051	353.802	108.358	1.70502	1.05498e-25	1.9897e-24	- && Q9FDW1.1 RecName: Full=Transcription factor MYB44; AltName: Full=Myb-related protein 44; Short=AtMYB44; AltName: Full=Myb-related protein R1; Short=AtMYBR1 && PF00249:Myb-like DNA-binding domain
JreChr13G10442	277.552	305.893	313.559	97.5722	95.6108	88.3739	299.001	93.8523	1.66982	1.05564e-25	1.9897e-24	- && Q23892.2 RecName: Full=Lysosomal beta glucosidase; Flags: Precursor && PF00933:Glycosyl hydrolase family 3 N terminal domain|PF01915:Glycosyl hydrolase family 3 C-terminal domain
JreChr03G13461	133.601	137.556	140.561	13.6601	11.5892	21.0414	137.239	15.4302	3.16242	1.17405e-25	2.21139e-24	- && Q9SMT7.1 RecName: Full=Oxalate--CoA ligase; AltName: Full=4-coumarate--CoA ligase isoform 8; Short=At4CL8; AltName: Full=4-coumarate--CoA ligase-like 10; AltName: Full=Acyl-activating enzyme 3; AltName: Full=Adenosine monophosphate binding protein 3; Short=AtMPBP3; AltName: Full=Oxalyl-CoA synthetase && PF13193:AMP-binding enzyme C-terminal domain|PF00501:AMP-binding enzyme
JreChr09G10556	697.172	758	713.616	367.847	360.231	302.996	722.929	343.691	1.07124	1.65719e-25	3.11295e-24	- && Q9SHE8.1 RecName: Full=Photosystem I reaction center subunit III, chloroplastic; AltName: Full=Light-harvesting complex I 17 kDa protein; AltName: Full=PSI-F; Flags: Precursor && PF02507:Photosystem I reaction centre subunit III
JreChr12G10458	120.429	119.279	125.423	4.87861	12.555	5.26035	121.711	7.56464	3.9966	1.75016e-25	3.28314e-24	- && - && -
JreChr05G11121	525.937	501.165	484.394	237.1	194.119	187.268	503.832	206.163	1.28852	2.16612e-25	4.05797e-24	- && - && -
JreChr14G11759	135.483	185.652	165.429	17.563	24.1441	28.4059	162.188	23.371	2.79899	2.2319e-25	4.17837e-24	- && - && PF03168:Late embryogenesis abundant protein
JreChr13G10073	798.784	763.772	783.897	369.799	369.888	433.453	782.151	391.047	1.0016	2.31512e-25	4.33124e-24	- && Q9LQR0.1 RecName: Full=LOB domain-containing protein 1; AltName: Full=ASYMMETRIC LEAVES 2-like protein 8; Short=AS2-like protein 8 && PF03195:Protein of unknown function DUF260
JreChr05G11062	277.552	317.437	313.559	88.7907	88.8505	106.259	302.849	94.6334	1.67979	2.46355e-25	4.60582e-24	- && - && -
JreChr10G11704	229.568	221.244	197.866	39.0289	46.3568	59.968	216.226	48.4512	2.16367	2.64014e-25	4.92933e-24	- && Q8GYY1.2 RecName: Full=Heat stress transcription factor A-3; Short=AtHsfA3; AltName: Full=AtHsf-17 && PF00447:HSF-type DNA-binding
JreChr04G10732	183.466	116.393	161.104	11.7087	16.418	23.1455	153.655	17.0907	3.17645	2.82925e-25	5.27177e-24	- && Q07511.2 RecName: Full=Formate dehydrogenase, mitochondrial; Short=FDH; AltName: Full=NAD-dependent formate dehydrogenase; Flags: Precursor && PF00389:D-isomer specific 2-hydroxyacid dehydrogenase, catalytic domain|PF02826:D-isomer specific 2-hydroxyacid dehydrogenase, NAD binding domain
JreChr02G11571	315.186	329.942	352.483	123.917	101.405	110.467	332.537	111.93	1.57004	2.8581e-25	5.32194e-24	- && Q9SF32.1 RecName: Full=Protein IQ-DOMAIN 1 && -
JreChr04G10353	247.444	282.807	315.721	76.1063	85.9532	82.0614	281.991	81.3736	1.79136	3.46288e-25	6.4222e-24	- && Q8LAT0.2 RecName: Full=Homeobox-leucine zipper protein ATHB-20; AltName: Full=HD-ZIP protein ATHB-20; AltName: Full=Homeodomain transcription factor ATHB-20 && PF00046:Homeobox domain|PF02183:Homeobox associated leucine zipper
JreChr09G12269	281.315	300.122	304.909	93.6693	102.371	82.0614	295.448	92.7006	1.6695	4.12339e-25	7.62676e-24	- && - && -
JreChr01G11544	264.38	230.863	305.99	77.082	64.7063	73.6449	267.077	71.8111	1.894	4.17547e-25	7.71793e-24	- && - && -
JreChr08G12237	543.813	611.787	636.848	282.959	270.414	243.028	597.483	265.467	1.16824	4.43526e-25	8.18723e-24	- && Q9C7S0.1 RecName: Full=bZIP transcription factor 60; Short=AtbZIP60 && PF00170:bZIP transcription factor
JreChr05G11073	132.66	128.898	140.561	15.6116	15.4523	17.8852	134.04	16.3163	3.04023	4.92503e-25	9.07922e-24	- && P49295.1 RecName: Full=Glutamyl-tRNA reductase 2, chloroplastic; Short=GluTR; Flags: Precursor && PF01488:Shikimate / quinate 5-dehydrogenase|PF05201:Glutamyl-tRNAGlu reductase, N-terminal domain|PF00745:Glutamyl-tRNAGlu reductase, dimerisation domain
JreChr01G10263	146.773	153.909	161.104	25.3688	24.1441	25.2497	153.929	24.9209	2.62655	5.48924e-25	1.01051e-23	- && - && PF06966:Protein of unknown function (DUF1295)
JreChr05G10475	752.682	770.505	662.798	376.629	312.908	340.871	728.662	343.469	1.08616	5.53993e-25	1.01789e-23	- && O81760.1 RecName: Full=Probable protein phosphatase 2C 63; Short=AtPP2C63 && PF00481:Protein phosphatase 2C
JreChr12G11179	253.089	284.731	308.152	89.7664	80.1586	83.1135	281.991	84.3462	1.73975	6.21163e-25	1.1398e-23	- && Q9SYM2.2 RecName: Full=B-box zinc finger protein 22; AltName: Full=Protein DOUBLE B-BOX 3; AltName: Full=Protein LIGHT-REGULATED ZINC FINGER PROTEIN 1; AltName: Full=Protein SALT TOLERANCE HOMOLOG 3 && PF00643:B-box zinc finger
JreChr07G10654	247.444	303.008	285.446	77.082	85.9532	84.1656	278.633	82.4003	1.75737	6.98982e-25	1.27752e-23	- && - && PF14368:Probable lipid transfer
JreChr13G11059	581.447	608.901	599.005	257.591	297.456	219.883	596.451	258.31	1.20504	7.13793e-25	1.30373e-23	- && Q8L9X2.1 RecName: Full=Chaperonin-like RbcX protein 2, chloroplastic; Short=AtRBCX2; Flags: Precursor && PF02341:RbcX protein
JreChr05G10405	592.737	587.739	560.081	272.226	235.647	283.007	580.185	263.627	1.13972	8.05017e-25	1.46745e-23	- && O82333.1 RecName: Full=Probable indole-3-acetic acid-amido synthetase GH3.1; AltName: Full=Auxin-responsive GH3-like protein 1; Short=AtGH3-1 && PF03321:GH3 auxin-responsive promoter
JreChr05G10424	325.535	307.817	334.102	118.062	101.405	74.697	322.485	98.0549	1.71341	8.42897e-25	1.53549e-23	- && - && -
JreChr07G11109	695.29	606.015	750.378	338.576	286.832	259.861	683.895	295.09	1.21046	1.15052e-24	2.08628e-23	- && P51139.2 RecName: Full=Glycogen synthase kinase-3 homolog MsK-3 && PF00069:Protein kinase domain
JreChr04G12558	194.757	212.586	175.16	41.9561	44.4252	41.0307	194.168	42.4707	2.19316	1.24665e-24	2.25765e-23	- && - && -
JreChr04G10096	390.454	428.058	403.301	168.8	159.351	127.3	407.271	151.817	1.42117	1.29478e-24	2.34175e-23	- && Q9LX93.1 RecName: Full=E3 ubiquitin-protein ligase RING1; AltName: Full=RING-H2 finger protein ATL55; AltName: Full=RING-type E3 ubiquitin transferase ATL55 && PF13639:Ring finger domain
JreChr14G11610	617.199	548.299	560.081	248.809	211.503	278.799	575.193	246.37	1.22558	1.38731e-24	2.50748e-23	- && Q940T5.1 RecName: Full=E3 ubiquitin-protein ligase RDUF2; AltName: Full=RING and DUF1117 domain-containing protein 2; Short=AtRDUF2 && PF14369:zinc-ribbon|PF13639:Ring finger domain|PF06547:Protein of unknown function (DUF1117)
novel.697	340.589	350.142	305.99	103.427	104.303	128.353	332.24	112.027	1.5719	1.50083e-24	2.70912e-23	PF01263:Aldose 1-epimerase
JreChr01G12141	371.637	335.713	357.889	91.7179	107.2	143.081	355.08	114	1.64301	1.55182e-24	2.79933e-23	- && - && PF14576:Sieve element occlusion N-terminus
JreChr14G10333	219.219	259.721	215.166	68.3005	39.5964	35.7704	231.369	47.8891	2.26903	1.71833e-24	3.09568e-23	- && F4HWB6.1 RecName: Full=Protein PIN-LIKES 1; AltName: Full=Auxin efflux carrier-like protein 1 && PF03547:Membrane transport protein
JreChr08G12286	232.391	209.7	218.41	49.7618	40.5622	65.2283	220.167	51.8508	2.09171	1.84139e-24	3.31307e-23	- && Q9M1R2.1 RecName: Full=Proline--tRNA ligase, cytoplasmic; AltName: Full=Prolyl-tRNA synthetase; Short=ProRS && PF03129:Anticodon binding domain|PF09180:Prolyl-tRNA synthetase, C-terminal|PF00587:tRNA synthetase class II core domain (G, H, P, S and T)
JreChr04G12247	495.829	515.594	503.856	231.246	215.366	231.455	505.093	226.022	1.16053	1.99061e-24	3.57691e-23	- && Q6F6Y2.1 RecName: Full=FAD-dependent urate hydroxylase; AltName: Full=Flavoprotein urate hydroxylase && PF01494:FAD binding domain
novel.2288	568.275	528.099	551.431	260.518	248.202	254.601	549.268	254.44	1.11028	2.32201e-24	4.15473e-23	PF00931:NB-ARC domain|PF01582:TIR domain
JreChr10G11638	138.305	97.1548	126.505	0.975722	8.69189	5.26035	120.655	4.97599	4.59816	2.89843e-24	5.16797e-23	- && Q9M1K1.1 RecName: Full=Transcription factor ORG2; AltName: Full=Basic helix-loop-helix protein 38; Short=AtbHLH38; Short=bHLH 38; AltName: Full=OBP3-responsive gene 2; AltName: Full=Transcription factor EN 8; AltName: Full=bHLH transcription factor bHLH038 && PF00010:Helix-loop-helix DNA-binding domain
JreChr09G10425	731.043	643.53	691.991	341.503	351.539	325.09	688.855	339.377	1.02077	2.92004e-24	5.20316e-23	- && O64743.1 RecName: Full=Berberine bridge enzyme-like 15; Short=AtBBE-like 15; AltName: Full=Protein EMBRYO SAC DEVELOPMENT ARREST 28; AltName: Full=Protein MATERNAL EFFECT EMBRYO ARREST 23; Flags: Precursor && PF08031:Berberine and berberine like|PF01565:FAD binding domain
JreChr05G12190	285.078	356.876	270.309	86.8393	94.645	95.7384	304.088	92.4076	1.72003	3.07914e-24	5.48312e-23	- && - && PF03168:Late embryogenesis abundant protein
novel.1848	341.53	306.855	263.822	84.8878	86.9189	106.259	304.069	92.6886	1.71812	3.48698e-24	6.19347e-23	-
JreChr03G11141	200.402	173.147	188.135	45.8589	38.6306	35.7704	187.228	40.0866	2.22162	3.86515e-24	6.84761e-23	- && P81392.1 RecName: Full=Myb-related protein 306 && PF00249:Myb-like DNA-binding domain
JreChr04G11050	99.7304	121.203	120.017	3.90289	6.76036	4.20828	113.65	4.95718	4.51205	3.99962e-24	7.08132e-23	- && O82645.1 RecName: Full=IQ domain-containing protein IQM1; AltName: Full=IQ motif-containing protein 1 && -
JreChr07G12353	355.642	383.81	435.738	141.48	158.386	125.196	391.73	141.687	1.46374	4.40649e-24	7.79173e-23	- && - && -
JreChr03G12734	118.547	129.86	128.667	13.6601	16.418	5.26035	125.692	11.7795	3.3999	4.41163e-24	7.79584e-23	- && Q9SJB4.1 RecName: Full=GDSL esterase/lipase At2g04570; AltName: Full=Extracellular lipase At2g04570; Flags: Precursor && PF00657:GDSL-like Lipase/Acylhydrolase
JreChr11G10360	177.821	175.071	141.642	36.1017	19.3153	22.0935	164.845	25.8368	2.67287	5.02659e-24	8.85996e-23	- && Q9SS87.1 RecName: Full=Protein SIEVE ELEMENT OCCLUSION B; Short=AtSEOb; AltName: Full=Protein SIEVE ELEMENT OCCLUSION-RELATED 1; Short=AtSEOR1 && PF14577:Sieve element occlusion C-terminus|PF14576:Sieve element occlusion N-terminus
novel.922	95.967	131.784	122.18	8.7815	3.86306	9.46863	116.644	7.37106	3.99305	5.17862e-24	9.11635e-23	-
JreChr15G12255	112.902	123.127	101.636	3.90289	6.76036	4.20828	112.555	4.95718	4.49995	5.18255e-24	9.11747e-23	- && - && PF13405:EF-hand domain
JreChr10G11519	397.04	428.058	455.201	155.14	183.496	172.539	426.766	170.392	1.32363	5.67585e-24	9.97266e-23	- && Q9SF24.2 RecName: Full=Protein LURP-one-related 10 && PF04525:LURP-one-related
JreChr16G10734	130.779	159.68	121.099	21.4659	16.418	12.6248	137.186	16.8362	3.02187	6.74995e-24	1.18429e-22	- && - && -
JreChr03G13216	135.483	139.48	87.5802	6.83005	6.76036	1.05207	120.848	4.88083	4.60826	7.66686e-24	1.34114e-22	- && Q9SCZ4.1 RecName: Full=Receptor-like protein kinase FERONIA; AltName: Full=Protein SIRENE; Flags: Precursor && PF07714:Protein tyrosine kinase|PF11721:Di-glucose binding within endoplasmic reticulum
JreChr13G11185	524.996	584.853	536.293	265.396	233.715	250.393	548.714	249.835	1.13542	7.7578e-24	1.3562e-22	- && - && PF13855:Leucine rich repeat
JreChr08G11894	258.734	236.634	244.359	80.9849	63.7405	65.2283	246.576	69.9846	1.81614	8.34324e-24	1.45579e-22	- && - && -
novel.2180	341.53	346.294	310.315	117.087	124.584	118.884	332.713	120.185	1.46972	9.50308e-24	1.654e-22	PF03059:Nicotianamine synthase protein
JreChr09G11568	144.891	131.784	148.129	27.3202	15.4523	14.729	141.602	19.1671	2.88001	1.23852e-23	2.15024e-22	- && O80437.1 RecName: Full=Glycerol-3-phosphate 2-O-acyltransferase 6; Short=AtGPAT6; AltName: Full=Glycerol-3-phosphate acyltransferase 6 && PF01553:Acyltransferase
JreChr08G12224	248.385	285.693	299.503	87.815	89.8162	63.1242	277.86	80.2518	1.78691	1.24494e-23	2.16003e-22	- && - && PF05910:Plant protein of unknown function (DUF868)
JreChr01G12528	162.768	152.947	163.267	20.4902	34.7676	28.4059	159.66	27.8879	2.51675	1.49471e-23	2.59014e-22	- && Q9S746.1 RecName: Full=Protein HOTHEAD; AltName: Full=Protein ADHESION OF CALYX EDGES; Flags: Precursor && PF05199:GMC oxidoreductase|PF00732:GMC oxidoreductase
JreChr08G10905	684	746.457	628.198	291.741	303.25	360.86	686.218	318.617	1.10934	1.54414e-23	2.67414e-22	- && Q8GT74.1 RecName: Full=NEP1-interacting protein 2; AltName: Full=RING-H2 finger protein ATL25 && PF13639:Ring finger domain
novel.2588	458.195	469.421	534.131	224.416	197.016	200.945	487.249	207.459	1.23018	1.72992e-23	2.99025e-22	PF00403:Heavy-metal-associated domain
JreChr03G13396	319.89	332.827	362.214	122.941	131.344	111.519	338.311	121.935	1.46964	1.9262e-23	3.32125e-22	- && - && -
JreChr08G10899	306.718	328.98	268.147	97.5722	56.9802	94.6863	301.281	83.0796	1.86228	1.93347e-23	3.32971e-22	- && - && -
JreChr02G11224	168.413	174.109	145.967	33.1746	22.2126	32.6142	162.83	29.3338	2.47704	1.94797e-23	3.35254e-22	- && Q9LU14.1 RecName: Full=GDSL esterase/lipase APG; AltName: Full=Extracellular lipase APG; Flags: Precursor && PF00657:GDSL-like Lipase/Acylhydrolase
JreChr12G10020	694.349	709.903	643.336	323.94	335.121	365.068	682.53	341.376	1.00125	2.1848e-23	3.75082e-22	- && F4HVS0.1 RecName: Full=Zinc finger protein BRUTUS-like At1g74770 && PF13639:Ring finger domain|PF01814:Hemerythrin HHE cation binding domain|PF14599:Zinc-ribbon|PF05495:CHY zinc finger
JreChr07G11916	182.525	180.843	156.779	30.2474	26.0757	43.1349	173.382	33.1526	2.39464	2.35546e-23	4.03632e-22	- && Q6PQQ3.2 RecName: Full=AP2-like ethylene-responsive transcription factor AIL5; AltName: Full=Protein AINTEGUMENTA-LIKE 5 && PF00847:AP2 domain
JreChr14G10663	172.176	184.69	191.379	28.2959	48.2883	33.6662	182.748	36.7502	2.3109	2.41836e-23	4.14153e-22	- && Q9FNI7.1 RecName: Full=Glucomannan 4-beta-mannosyltransferase 2; AltName: Full=Cellulose synthase-like protein A2; Short=AtCslA2; AltName: Full=Glucomannan synthase; AltName: Full=Mannan synthase 2 && PF13641:Glycosyltransferase like family 2
JreChr05G10043	283.197	311.665	269.228	85.8635	105.268	83.1135	288.03	91.4152	1.65461	2.48769e-23	4.25764e-22	- && Q96519.1 RecName: Full=Peroxidase 11; Short=Atperox P11; AltName: Full=ATP23a/ATP23b; Flags: Precursor && PF00141:Peroxidase
JreChr03G13012	355.642	397.277	458.444	160.994	150.659	142.029	403.788	151.228	1.41424	2.5317e-23	4.33028e-22	- && - && -
JreChr08G11754	135.483	111.584	154.617	10.7329	18.3496	18.9373	133.894	16.0066	3.0666	2.79518e-23	4.76917e-22	- && Q40478.1 RecName: Full=Ethylene-responsive transcription factor 5; AltName: Full=Ethylene-responsive element-binding factor 4; Short=EREBP-4; AltName: Full=Ethylene-responsive element-binding factor 5 homolog; AltName: Full=NtERF4 && PF00847:AP2 domain
JreChr13G10961	169.353	173.147	137.317	27.3202	31.8703	27.3538	159.939	28.8481	2.47134	2.97892e-23	5.07955e-22	- && - && -
novel.617	157.122	187.576	162.185	35.126	34.7676	31.5621	168.961	33.8186	2.31967	3.08207e-23	5.24899e-22	PF00403:Heavy-metal-associated domain
JreChr03G10604	536.286	457.878	518.994	210.756	227.921	227.247	504.386	221.975	1.1842	3.33263e-23	5.66527e-22	- && Q69KJ0.1 RecName: Full=Ribonuclease 3-like protein 3; AltName: Full=Ribonuclease III-like protein 3; Short=RNase III-like protein 3 && PF00636:Ribonuclease III domain
JreChr12G10176	154.3	160.642	156.779	21.4659	33.8018	29.458	157.24	28.2419	2.4774	3.35335e-23	5.697e-22	- && Q9FJJ3.1 RecName: Full=Probable inactive poly [ADP-ribose] polymerase SRO5; AltName: Full=Protein SIMILAR TO RCD ONE 5 && PF12174:RCD1-SRO-TAF4 (RST) plant domain
JreChr11G11752	663.301	610.825	690.91	309.304	342.847	274.59	655.012	308.914	1.08216	3.50563e-23	5.94478e-22	- && O80340.1 RecName: Full=Ethylene-responsive transcription factor 4; Short=AtERF4; AltName: Full=Ethylene-responsive element-binding factor 4; Short=EREBP-4; AltName: Full=Protein RELATED TO APETALA2 5 && PF00847:AP2 domain
JreChr07G12420	471.367	553.109	533.05	221.489	225.023	246.184	519.175	230.899	1.16939	5.05931e-23	8.5377e-22	- && Q9M0G7.1 RecName: Full=MDIS1-interacting receptor like kinase 1; Short=AtMIK1; AltName: Full=Leucine-rich repeat receptor-like protein kinase PXL2; AltName: Full=Protein PHLOEM INTERCALATED WITH XYLEM-LIKE 2; Flags: Precursor && PF13855:Leucine rich repeat|PF00069:Protein kinase domain|PF08263:Leucine rich repeat N-terminal domain
JreChr04G10543	518.41	539.642	463.851	223.44	231.784	173.592	507.301	209.605	1.27372	6.13036e-23	1.03012e-21	- && Q9SGP6.1 RecName: Full=Glutaredoxin-C9; Short=AtGrxC9; AltName: Full=Protein ROXY 19 && PF00462:Glutaredoxin
JreChr05G12686	156.182	179.881	174.079	4.87861	0	0	170.047	1.6262	6.67892	6.75182e-23	1.13249e-21	- && Q9SZ06.1 RecName: Full=Ethylene-responsive transcription factor ERF109 && PF00847:AP2 domain
JreChr05G11028	119.488	129.86	139.48	15.6116	17.3838	21.0414	129.609	18.0122	2.85013	1.18775e-22	1.98145e-21	- && Q9FXD8.2 RecName: Full=Probable pectate lyase 5; Flags: Precursor && PF00544:Pectate lyase
JreChr01G11972	483.598	490.584	548.187	235.149	213.434	237.768	507.456	228.784	1.14885	1.4542e-22	2.42011e-21	- && A5U866.1 RecName: Full=Cyclopropane mycolic acid synthase 1; Short=CMAS; AltName: Full=Cyclopropane-fatty-acyl-phospholipid synthase; Short=CFA synthase; Short=Cyclopropane fatty acid synthase; AltName: Full=Mycolic acid methyltransferase; Short=MA-MT; AltName: Full=S-adenosylmethionine-dependent methyltransferase; Short=AdoMet-MT; Short=SAM-MT >P9WPB7.1 RecName: Full=Cyclopropane mycolic ac…
JreChr01G11696	544.754	659.883	673.61	295.644	266.551	300.892	626.082	287.696	1.12143	1.46758e-22	2.43945e-21	- && Q43191.1 RecName: Full=Probable linoleate 9S-lipoxygenase 5; AltName: Full=Leaf lipoxygenase && PF00305:Lipoxygenase|PF01477:PLAT/LH2 domain
JreChr07G11029	114.784	106.774	111.367	4.87861	3.86306	1.05207	110.975	3.26458	5.06512	1.58452e-22	2.63068e-21	- && - && PF14009:Domain of unknown function (DUF4228)
JreChr01G12152	97.8487	98.1167	125.423	8.7815	3.86306	7.36449	107.13	6.66968	4.00823	1.60863e-22	2.66752e-21	- && O24542.1 RecName: Full=Auxin-induced protein 22D; AltName: Full=Indole-3-acetic acid-induced protein ARG13 && PF02309:AUX/IAA family
JreChr02G11107	188.171	196.233	202.191	56.5919	39.5964	45.239	195.532	47.1424	2.05145	1.69565e-22	2.81013e-21	- && F4HV65.1 RecName: Full=Dormancy-associated protein homolog 4; AltName: Full=DRM1 homolog 4 && PF05564:Dormancy/auxin associated protein
JreChr03G13430	90.3219	114.47	113.53	3.90289	8.69189	6.31242	106.107	6.3024	4.071	1.69842e-22	2.81304e-21	- && - && -
JreChr01G11675	317.067	368.419	378.433	120.014	146.796	117.832	354.64	128.214	1.46528	1.71261e-22	2.83317e-21	- && Q8L3R2.2 RecName: Full=Probable calcium-binding protein CML41; AltName: Full=Calmodulin-like protein 41 && PF13499:EF-hand domain pair|PF13833:EF-hand domain pair
JreChr07G11851	433.733	488.66	529.806	185.387	221.16	207.258	484.066	204.602	1.24112	1.73776e-22	2.87134e-21	- && Q940Q4.2 RecName: Full=RING-H2 finger protein ATL13; AltName: Full=RING-type E3 ubiquitin transferase ATL13 && PF13639:Ring finger domain
JreChr16G11043	454.432	454.992	387.083	158.067	192.187	176.748	432.169	175.667	1.29999	1.9422e-22	3.20342e-21	- && O48723.1 RecName: Full=Patatin-like protein 2; Short=AtPLP2; AltName: Full=Patatin-related phospholipase A IIalpha; Short=pPLAIIa; AltName: Full=Phospholipase A IIA; Short=AtPLAIIA && PF01734:Patatin-like phospholipase
JreChr13G10001	278.492	283.769	291.934	96.5965	101.405	97.8425	284.732	98.6148	1.52912	1.98878e-22	3.27829e-21	- && Q6AWW5.1 RecName: Full=Ankyrin repeat-containing protein At5g02620 && PF13962:Domain of unknown function|PF12796:Ankyrin repeats (3 copies)
JreChr06G11553	150.536	129.86	166.51	18.5387	31.8703	13.6769	148.969	21.362	2.79176	2.19453e-22	3.60886e-21	- && Q96289.1 RecName: Full=Zinc finger protein ZAT10; AltName: Full=Salt-tolerance zinc finger && PF13912:C2H2-type zinc finger
JreChr04G10433	635.076	572.348	588.193	278.081	274.277	314.569	598.539	288.976	1.05214	2.30729e-22	3.79206e-21	- && Q6R567.1 RecName: Full=E3 ubiquitin-protein ligase RMA1H1; AltName: Full=Protein RING membrane-anchor 1 homolog 1 && PF00097:Zinc finger, C3HC4 type (RING finger)
JreChr07G10843	127.956	172.185	132.992	21.4659	27.0414	14.729	144.378	21.0788	2.76925	2.48988e-22	4.08247e-21	- && Q9SA68.1 RecName: Full=Monothiol glutaredoxin-S1; Short=AtGrxS1; AltName: Full=Protein ROXY 16 && PF00462:Glutaredoxin
novel.1164	238.036	288.579	282.203	76.1063	93.6793	82.0614	269.606	83.949	1.68181	2.84403e-22	4.64938e-21	PF00314:Thaumatin family
JreChr16G10173	92.2036	110.622	120.017	6.83005	4.82883	11.5728	107.614	7.74388	3.81016	3.13876e-22	5.12215e-21	- && P05100.1 RecName: Full=DNA-3-methyladenine glycosylase 1; AltName: Full=3-methyladenine-DNA glycosylase I, constitutive; Short=TAG I; AltName: Full=DNA-3-methyladenine glycosidase I; AltName: Full=DNA-3-methyladenine glycosylase I && PF03352:Methyladenine glycosylase
JreChr04G11146	535.345	568.5	578.462	279.057	277.175	258.809	560.769	271.68	1.04424	3.33967e-22	5.4404e-21	- && Q9LK32.1 RecName: Full=Uncharacterized protein At3g27210 && -
JreChr08G12267	217.337	237.596	210.841	67.3248	59.8775	62.0721	221.925	63.0915	1.81498	3.37976e-22	5.50248e-21	- && Q9M263.1 RecName: Full=Germin-like protein subfamily 2 member 4; Flags: Precursor && -
JreChr05G11945	327.417	314.551	265.984	94.645	106.234	108.363	302.651	103.081	1.55629	3.45865e-22	5.62761e-21	- && - && PF02485:Core-2/I-Branching enzyme
JreChr14G11384	540.99	528.099	607.655	266.372	261.723	268.278	558.915	265.457	1.07312	3.53699e-22	5.75171e-21	- && - && PF04515:Plasma-membrane choline transporter
JreChr10G11546	356.583	274.15	361.133	92.6936	104.303	125.196	330.622	107.398	1.62389	3.80114e-22	6.17401e-21	- && Q9S7I3.1 RecName: Full=Non-specific lipid-transfer protein 2; Short=LTP 2; AltName: Full=Protein CELL GROWTH DEFECT FACTOR 3; Flags: Precursor && PF00234:Protease inhibitor/seed storage/LTP family
JreChr01G11352	216.396	190.462	216.247	60.4948	50.2198	54.7076	207.702	55.1407	1.91298	4.25305e-22	6.89591e-21	- && - && -
JreChr03G12334	271.906	288.579	267.065	94.645	98.5081	69.4366	275.85	87.5299	1.65271	5.23445e-22	8.45256e-21	- && Q8RWD0.2 RecName: Full=Zinc finger protein CONSTANS-LIKE 16 && PF06203:CCT motif
JreChr02G11420	433.733	471.345	397.895	176.606	197.982	151.498	434.324	175.362	1.30726	5.49698e-22	8.86617e-21	- && Q9S9N6.1 RecName: Full=Photosynthetic NDH subunit of subcomplex B 1, chloroplastic; Short=Protein PnsB1; AltName: Full=NAD(P)H DEHYDROGENASE SUBUNIT 48; AltName: Full=NDH-DEPENDENT CYCLIC ELECTRON FLOW 1; Flags: Precursor && -
JreChr04G11550	177.821	201.043	206.516	3.90289	0	0	195.127	1.30096	7.19859	5.64882e-22	9.10048e-21	- && Q00451.1 RecName: Full=36.4 kDa proline-rich protein && PF14547:Hydrophobic seed protein
JreChr09G12287	165.59	161.604	205.435	40.0046	41.5279	24.1976	177.543	35.2434	2.32453	6.0764e-22	9.78364e-21	- && Q9LIE6.1 RecName: Full=VQ motif-containing protein 22; Short=AtVQ22 && PF05678:VQ motif
JreChr13G11103	274.729	263.569	229.222	74.1549	89.8162	64.1763	255.84	76.0491	1.74858	6.33635e-22	1.01844e-20	- && Q00874.2 RecName: Full=DNA-damage-repair/toleration protein DRT100; Flags: Precursor && PF13855:Leucine rich repeat|PF08263:Leucine rich repeat N-terminal domain
novel.587	133.601	144.289	114.611	12.6844	9.65766	25.2497	130.834	15.8639	3.05989	6.41643e-22	1.03072e-20	PF14576:Sieve element occlusion N-terminus|PF14577:Sieve element occlusion C-terminus
JreChr05G11337	399.862	427.096	406.545	183.436	167.077	179.904	411.168	176.806	1.21803	8.51469e-22	1.3599e-20	- && Q9SSL1.1 RecName: Full=Protein C2-DOMAIN ABA-RELATED 7; Contains: RecName: Full=Protein C2-DOMAIN ABA-RELATED 7, N-terminally processed && PF00168:C2 domain
JreChr10G10733	384.809	400.162	368.702	140.504	174.804	123.092	384.558	146.133	1.39375	8.98441e-22	1.43327e-20	- && Q9M1K3.1 RecName: Full=Probable aquaporin SIP2-1; AltName: Full=Small basic intrinsic protein 2-1; Short=AtSIP2;1 && PF00230:Major intrinsic protein
JreChr04G11622	445.023	469.421	430.332	211.732	177.701	198.841	448.259	196.091	1.1937	9.16819e-22	1.46174e-20	- && - && -
JreChr07G12400	274.729	322.246	336.265	106.354	111.063	113.624	311.08	110.347	1.49443	9.77183e-22	1.55709e-20	- && Q9FNP0.1 RecName: Full=VQ motif-containing protein 31; Short=AtVQ31; AltName: Full=MPK3/6-targeted VQ-motif-containing protein 6 && PF05678:VQ motif
JreChr10G11354	313.304	299.16	290.853	92.6936	115.892	111.519	301.105	106.702	1.49777	1.00662e-21	1.60215e-20	- && Q9SR36.1 RecName: Full=Glutathione S-transferase U8; Short=AtGSTU8; AltName: Full=GST class-tau member 8 && PF00043:Glutathione S-transferase, C-terminal domain|PF13417:Glutathione S-transferase, N-terminal domain
JreChr04G12276	237.095	213.548	274.634	70.252	68.5694	74.697	241.759	71.1728	1.76343	1.03258e-21	1.64253e-20	- && - && -
JreChr01G10133	227.686	208.739	208.679	64.3977	55.0487	63.1242	215.035	60.8568	1.82253	1.05119e-21	1.67118e-20	- && Q39204.2 RecName: Full=Transcription factor MYC2; Short=AtMYC2; AltName: Full=Basic helix-loop-helix protein 6; Short=AtbHLH6; Short=bHLH 6; AltName: Full=Protein JASMONATE INSENSITIVE 1; AltName: Full=R-homologous Arabidopsis protein 1; Short=RAP-1; AltName: Full=Transcription factor EN 38; AltName: Full=Z-box binding factor 1 protein; AltName: Full=bHLH transcription factor bHLH006; AltNam…
JreChr09G10711	520.292	573.31	527.643	260.518	271.38	232.507	540.415	254.802	1.08358	1.18678e-21	1.88242e-20	- && - && -
JreChr03G12754	127.015	129.86	135.155	2.92717	1.93153	1.05207	130.677	1.97026	6.03563	1.20485e-21	1.90999e-20	- && - && PF07172:Glycine rich protein family
JreChr14G11662	486.421	424.211	429.251	212.707	182.53	168.331	446.627	187.856	1.2487	1.74167e-21	2.75467e-20	- && - && -
JreChr14G10181	657.656	579.081	576.299	267.348	321.6	258.809	604.345	282.586	1.09611	1.76393e-21	2.7883e-20	- && - && -
JreChr15G10141	251.208	254.911	254.091	80.9849	82.0901	88.3739	253.403	83.8163	1.59709	1.79754e-21	2.83657e-20	- && O64823.1 RecName: Full=Calcium uniporter protein 2, mitochondrial; Flags: Precursor && PF04678:Mitochondrial calcium uniporter
JreChr09G12425	338.707	315.513	324.371	100.499	132.31	126.248	326.197	119.686	1.44728	1.82266e-21	2.87458e-20	- && P83947.1 RecName: Full=Pectinesterase/pectinesterase inhibitor; Includes: RecName: Full=Pectinesterase inhibitor; AltName: Full=Pectin methylesterase inhibitor; Includes: RecName: Full=Pectinesterase; Short=PE; AltName: Full=Pectin methylesterase; Flags: Precursor && PF04043:Plant invertase/pectin methylesterase inhibitor
JreChr01G12388	184.407	193.348	188.135	18.5387	53.1171	27.3538	188.63	33.0032	2.51045	1.99948e-21	3.1445e-20	- && Q8LGS1.2 RecName: Full=Protein MARD1; AltName: Full=Mediator of ABA-regulated dormancy1; AltName: Full=Senescence-associated protein SAG102 && PF04570:zinc-finger of the FCS-type, C2-C2
JreChr14G10968	166.531	165.452	164.348	39.0289	32.836	39.9787	165.444	37.2812	2.15173	2.35732e-21	3.69886e-20	- && O24370.1 RecName: Full=Linoleate 13S-lipoxygenase 2-1, chloroplastic; AltName: Full=Lipoxygenase 2-1; Flags: Precursor && PF00305:Lipoxygenase|PF01477:PLAT/LH2 domain
JreChr09G11898	112.902	89.4594	118.936	8.7815	12.555	7.36449	107.099	9.56698	3.4766	2.40348e-21	3.76916e-20	- && - && -
JreChr12G11296	382.927	415.553	413.032	162.946	167.077	186.216	403.838	172.08	1.23158	2.52367e-21	3.95094e-20	- && Q9LK35.1 RecName: Full=Receptor-like protein kinase THESEUS 1; Flags: Precursor && PF12819:Carbohydrate-binding protein of the ER
JreChr03G13086	381.986	330.904	424.926	115.135	154.523	147.29	379.272	138.983	1.44771	2.60402e-21	4.07444e-20	- && - && -
JreChr05G12662	204.165	145.251	218.41	43.9075	40.5622	39.9787	189.275	41.4828	2.18786	3.31946e-21	5.16472e-20	- && Q6F6Y2.1 RecName: Full=FAD-dependent urate hydroxylase; AltName: Full=Flavoprotein urate hydroxylase && PF01494:FAD binding domain
JreChr02G10923	111.961	101.964	82.174	3.90289	6.76036	4.20828	98.7	4.95718	4.31155	3.90628e-21	6.05735e-20	- && Q9FIX5.1 RecName: Full=Transcription factor bHLH92; AltName: Full=Basic helix-loop-helix protein 92; Short=AtbHLH92; Short=bHLH 92; AltName: Full=Transcription factor EN 22; AltName: Full=bHLH transcription factor bHLH092 && -
JreChr02G12053	303.895	310.703	337.346	95.6208	132.31	111.519	317.315	113.15	1.48626	4.16296e-21	6.43738e-20	- && Q50228.1 RecName: Full=Formamidase; AltName: Full=Formamide amidohydrolase && PF03069:Acetamidase/Formamidase family
JreChr12G10273	413.975	388.619	396.814	176.606	164.18	178.852	399.803	173.213	1.20755	4.46325e-21	6.89404e-20	- && P54152.2 RecName: Full=Peptide methionine sulfoxide reductase; AltName: Full=Fruit-ripening protein E4; AltName: Full=Peptide-methionine (S)-S-oxide reductase; Short=Peptide Met(O) reductase; AltName: Full=Protein-methionine-S-oxide reductase && PF01625:Peptide methionine sulfoxide reductase
JreChr05G12619	251.208	201.043	201.11	65.3734	57.9459	57.8638	217.787	60.3944	1.85103	4.78959e-21	7.38166e-20	- && Q9ZNT3.1 RecName: Full=Actin-depolymerizing factor 5; Short=ADF-5; Short=AtADF5 && PF00241:Cofilin/tropomyosin-type actin-binding protein
JreChr02G11021	524.055	537.718	561.162	200.999	284.901	217.778	540.978	234.559	1.204	4.83124e-21	7.44171e-20	- && - && -
JreChr13G11411	377.282	379.962	381.677	176.606	143.899	126.248	379.64	148.918	1.34791	4.94722e-21	7.61192e-20	- && Q00874.2 RecName: Full=DNA-damage-repair/toleration protein DRT100; Flags: Precursor && PF08263:Leucine rich repeat N-terminal domain|PF13855:Leucine rich repeat
JreChr08G12096	365.992	344.371	368.702	156.116	145.831	140.977	359.688	147.641	1.28366	5.46361e-21	8.39247e-20	- && B6ETT4.1 RecName: Full=Synaptotagmin-2; AltName: Full=NTMC2T1.2; AltName: Full=Synaptotagmin B && PF00168:C2 domain|PF17047:Synaptotagmin-like mitochondrial-lipid-binding domain
JreChr02G11680	308.6	266.454	310.315	102.451	85.9532	115.728	295.123	101.377	1.54362	6.35002e-21	9.73249e-20	- && Q9CAY3.1 RecName: Full=Glycerol-3-phosphate acyltransferase 5; Short=AtGPAT5 && -
JreChr01G11782	143.95	145.251	148.129	29.2717	30.9045	27.3538	145.777	29.1767	2.31913	6.4324e-21	9.84242e-20	- && O31633.1 RecName: Full=Putative ribosomal-protein-alanine acetyltransferase && PF13302:Acetyltransferase (GNAT) domain
JreChr01G12565	844.886	720.485	699.56	350.284	419.142	355.6	754.977	375.009	1.00971	6.50966e-21	9.94967e-20	- && O04373.2 RecName: Full=IAA-amino acid hydrolase ILR1-like 4; Flags: Precursor && PF07687:Peptidase dimerisation domain|PF01546:Peptidase family M20/M25/M40
JreChr01G12424	270.025	266.454	288.69	103.427	92.7135	96.7904	275.056	97.6435	1.49338	1.06813e-20	1.6183e-19	- && - && -
JreChr13G11145	208.869	243.368	238.953	75.1306	28.973	41.0307	230.397	48.3781	2.24985	1.21253e-20	1.83307e-19	- && B8AVF0.1 RecName: Full=Beta-glucosidase 12; Flags: Precursor && PF00232:Glycosyl hydrolase family 1
novel.1554	337.766	307.817	283.284	95.6208	124.584	114.676	309.622	111.627	1.47322	1.88078e-20	2.82637e-19	-
JreChr14G10516	93.1444	117.355	105.961	12.6844	8.69189	12.6248	105.487	11.3337	3.22175	1.94368e-20	2.91931e-19	- && - && -
JreChr01G13321	192.875	240.482	188.135	45.8589	56.9802	62.0721	207.164	54.9704	1.91712	2.10361e-20	3.1578e-19	- && Q9CAY3.1 RecName: Full=Glycerol-3-phosphate acyltransferase 5; Short=AtGPAT5 && -
JreChr04G12423	248.385	210.662	238.953	68.3005	68.5694	79.9573	232.667	72.2757	1.68847	2.1146e-20	3.17258e-19	- && Q9S829.1 RecName: Full=NAD(P)H-quinone oxidoreductase subunit O, chloroplastic; AltName: Full=NAD(P)H dehydrogenase subunit O; Short=NDH subunit O; Short=NDH-O; AltName: Full=NADH-plastoquinone oxidoreductase subunit O; Flags: Precursor && PF11910:Cyanobacterial and plant NDH-1 subunit O
JreChr10G11350	143.01	150.061	194.623	26.3445	37.6649	35.7704	162.564	33.2599	2.28789	2.8624e-20	4.28525e-19	- && - && PF14368:Probable lipid transfer
JreChr01G12907	498.652	456.916	527.643	254.663	206.674	206.206	494.404	222.514	1.1502	2.94421e-20	4.40536e-19	- && Q20748.2 RecName: Full=ATPase family AAA domain-containing protein 3 && PF12037:Domain of unknown function (DUF3523)|PF00004:ATPase family associated with various cellular activities (AAA)
JreChr07G10350	151.477	205.853	219.491	52.689	41.5279	41.0307	192.274	45.0825	2.08926	2.95941e-20	4.4257e-19	- && Q3ECP6.1 RecName: Full=GDSL esterase/lipase At1g54790; AltName: Full=Extracellular lipase At1g54790; Flags: Precursor && PF00657:GDSL-like Lipase/Acylhydrolase
JreChr01G12804	622.844	632.949	649.823	321.988	342.847	250.393	635.206	305.076	1.05554	4.20516e-20	6.2684e-19	- && Q9LVZ8.1 RecName: Full=Protein LURP-one-related 12 && PF04525:LURP-one-related
JreChr05G11360	281.315	332.827	379.514	122.941	128.447	109.415	331.219	120.268	1.4582	4.89053e-20	7.27831e-19	- && - && -
JreChr16G10128	553.221	557.919	510.344	280.032	273.312	253.549	540.495	268.964	1.00684	5.36968e-20	7.98711e-19	- && Q9FM86.1 RecName: Full=Probable ADP,ATP carrier protein At5g56450; AltName: Full=ADP/ATP translocase At5g56450; AltName: Full=Adenine nucleotide translocator At5g56450 && PF00153:Mitochondrial carrier protein
JreChr01G13569	250.267	264.53	203.272	81.9607	60.8432	72.5928	239.357	71.7989	1.73942	5.53533e-20	8.22909e-19	- && - && -
JreChr01G13559	193.816	201.043	178.404	54.6404	56.9802	39.9787	191.088	50.5331	1.91563	5.90255e-20	8.77031e-19	- && Q9FJZ3.1 RecName: Full=Mannan endo-1,4-beta-mannosidase 7; AltName: Full=Beta-mannanase 7; AltName: Full=Endo-beta-1,4-mannanase 7; Short=AtMAN7; Flags: Precursor && PF00150:Cellulase (glycosyl hydrolase family 5)
JreChr01G10488	498.652	462.688	512.506	244.906	240.476	221.987	491.282	235.79	1.05763	6.64418e-20	9.84588e-19	- && F4HWQ8.1 RecName: Full=Cell wall / vacuolar inhibitor of fructosidase 1; Short=AtC/VIF1; Flags: Precursor && PF04043:Plant invertase/pectin methylesterase inhibitor
JreChr03G13389	206.047	217.396	202.191	36.1017	25.1099	68.3845	208.545	43.1987	2.2815	6.79436e-20	1.00577e-18	- && - && -
JreChr03G12963	196.638	189.5	174.079	49.7618	56.9802	37.8745	186.739	48.2055	1.95029	7.48015e-20	1.1067e-18	- && O33341.1 RecName: Full=Putative glutamine amidotransferase Rv2859c && PF07722:Peptidase C26
JreChr05G12668	454.432	508.86	518.994	231.246	250.133	217.778	494.095	233.053	1.08227	7.79029e-20	1.15197e-18	- && Q9ZQE6.1 RecName: Full=Calmodulin-like protein 1 && PF00036:EF hand|PF13499:EF-hand domain pair|PF13833:EF-hand domain pair
JreChr01G13097	575.802	571.386	527.643	250.761	287.798	293.527	558.277	277.362	1.0107	7.883e-20	1.16505e-18	- && Q8VZT6.1 RecName: Full=Thioredoxin-like 3-2, chloroplastic; AltName: Full=Thioredoxin WCRKC-2; Flags: Precursor && -
JreChr01G13064	143.95	127.937	160.023	30.2474	29.9387	27.3538	143.97	29.18	2.29999	8.1138e-20	1.19853e-18	- && - && -
JreChr11G11091	148.655	139.48	153.536	28.2959	37.6649	24.1976	147.223	30.0528	2.28727	8.13661e-20	1.20126e-18	- && P05522.1 RecName: Full=Endoglucanase 1; AltName: Full=Abscission cellulase 1; AltName: Full=Endo-1,4-beta-glucanase 1; Flags: Precursor && PF00759:Glycosyl hydrolase family 9
JreChr06G10585	1033.06	1059.08	1618.61	205.877	144.865	115.728	1236.92	155.49	2.99092	8.3786e-20	1.23567e-18	- && Q9CA57.1 RecName: Full=Glutathione S-transferase U10; Short=AtGSTU10; AltName: Full=GST class-tau member 10 && PF13417:Glutathione S-transferase, N-terminal domain
JreChr10G11476	139.246	160.642	114.611	17.563	29.9387	23.1455	138.166	23.5491	2.55335	8.43916e-20	1.24393e-18	- && Q9FHZ1.1 RecName: Full=Scarecrow-like protein 23; Short=AtSCL23; AltName: Full=GRAS family protein 28; Short=AtGRAS-28 && PF03514:GRAS domain family
JreChr16G11238	454.432	454.992	493.044	200.999	242.407	191.477	467.489	211.628	1.14113	9.35522e-20	1.37604e-18	- && P07591.2 RecName: Full=Thioredoxin M-type, chloroplastic; Short=Trx-M; Contains: RecName: Full=Thioredoxin M-type Mc; Contains: RecName: Full=Thioredoxin M-type Md; Flags: Precursor && PF00085:Thioredoxin
JreChr09G10264	377.282	316.475	316.802	123.917	145.831	120.988	336.853	130.245	1.37057	1.05705e-19	1.55232e-18	- && - && PF04520:Senescence regulator
JreChr09G10133	242.74	196.233	189.216	31.2231	50.2198	66.2804	209.397	49.2411	2.09491	1.06894e-19	1.56895e-18	- && Q9C6Z1.1 RecName: Full=Probable 9-cis-epoxycarotenoid dioxygenase NCED5, chloroplastic; Short=AtNCED5; Flags: Precursor && PF03055:Retinal pigment epithelial membrane protein
JreChr03G10725	222.982	195.272	188.135	67.3248	53.1171	49.4473	202.13	56.6297	1.83461	1.51715e-19	2.21393e-18	- && - && PF07059:Protein of unknown function (DUF1336)
JreChr13G12179	357.524	300.122	257.334	85.8635	112.029	111.519	304.993	103.137	1.56709	1.61154e-19	2.3495e-18	- && Q9FN89.1 RecName: Full=Monofunctional riboflavin biosynthesis protein RIBA 3, chloroplastic; Includes: RecName: Full=Inactive 3,4-dihydroxy-2-butanone 4-phosphate synthase; Short=DHBP synthase; Includes: RecName: Full=GTP cyclohydrolase-2; AltName: Full=GTP cyclohydrolase II; Flags: Precursor && PF00925:GTP cyclohydrolase II|PF00926:3,4-dihydroxy-2-butanone 4-phosphate synthase
JreChr13G10321	102.553	88.4975	84.3365	2.92717	4.82883	2.10414	91.7956	3.28671	4.79169	1.75696e-19	2.55178e-18	- && Q9FL41.1 RecName: Full=WAT1-related protein At5g07050 && PF00892:EamA-like transporter family
JreChr04G10055	504.297	524.251	579.543	257.591	251.099	170.435	536.03	226.375	1.24	1.94182e-19	2.81584e-18	- && F8WKW1.1 RecName: Full=7-deoxyloganetin glucosyltransferase; AltName: Full=Genipin glucosyltransferase; AltName: Full=UDP-glucose glucosyltransferase 2; Short=GjUGT2; AltName: Full=UDP-glycosyltransferase 85A24 && PF00201:UDP-glucoronosyl and UDP-glucosyl transferase
JreChr02G10697	88.4402	108.698	150.292	13.6601	16.418	11.5728	115.81	13.8836	3.05271	2.09197e-19	3.03199e-18	- && Q3E936.1 RecName: Full=Probable membrane-associated kinase regulator 1 && -
JreChr01G13521	143.95	102.926	113.53	22.4416	16.418	9.46863	120.136	16.1094	2.8905	2.38872e-19	3.45306e-18	- && - && -
JreChr06G10017	154.3	150.061	162.185	39.0289	31.8703	38.9266	155.515	36.6086	2.08786	2.41325e-19	3.48308e-18	- && Q5PNY6.1 RecName: Full=U-box domain-containing protein 21; AltName: Full=Plant U-box protein 21 && PF04564:U-box domain
JreChr04G11455	97.8487	101.003	112.449	10.7329	12.555	15.781	103.767	13.023	2.99839	2.4483e-19	3.53182e-18	- && - && -
JreChr10G10867	490.184	520.404	459.526	258.566	218.263	213.57	490.038	230.133	1.09031	2.67778e-19	3.85684e-18	- && P46665.3 RecName: Full=Homeobox-leucine zipper protein HAT14; AltName: Full=Homeodomain-leucine zipper protein HAT14; Short=HD-ZIP protein 14 && PF00046:Homeobox domain|PF02183:Homeobox associated leucine zipper
JreChr02G11866	109.139	175.071	149.211	21.4659	19.3153	32.6142	144.474	24.4651	2.56834	2.99842e-19	4.31642e-18	- && - && -
JreChr07G11899	190.052	178.919	196.785	56.5919	56.0144	35.7704	188.585	49.4589	1.92517	3.42233e-19	4.91645e-18	- && - && PF01762:Galactosyltransferase
JreChr07G11922	168.413	155.832	148.129	40.0046	39.5964	33.6662	157.458	37.7557	2.05885	3.74625e-19	5.37343e-18	- && - && -
JreChr14G11323	196.638	184.69	164.348	44.8832	26.0757	54.7076	181.892	41.8888	2.12574	4.32357e-19	6.1887e-18	- && Q9ZSL6.1 RecName: Full=RNA polymerase sigma factor sigD, chloroplastic; Short=Sigma factor D; Short=Sigma-D; AltName: Full=RNA polymerase sigma factor sig4; Short=Atsig4; Short=Sigma factor 4; Flags: Precursor && PF04545:Sigma-70, region 4|PF04539:Sigma-70 region 3|PF04542:Sigma-70 region 2
JreChr07G11686	468.545	451.145	406.545	77.082	42.4937	31.5621	442.078	50.3793	3.13094	5.19922e-19	7.42677e-18	- && Q9FS10.1 RecName: Full=Phytosulfokines; Contains: RecName: Full=Phytosulfokine-alpha; Short=PSK-alpha; Short=Phytosulfokine-a; Contains: RecName: Full=Phytosulfokine-beta; Short=PSK-beta; Short=Phytosulfokine-b; Flags: Precursor && PF06404:Phytosulfokine precursor protein (PSK)
novel.1563	437.496	462.688	454.119	218.562	225.023	175.696	451.435	206.427	1.12654	5.21779e-19	7.44946e-18	PF00314:Thaumatin family
novel.1908	196.638	207.777	187.054	48.7861	67.6036	53.6556	197.156	56.6818	1.79759	5.84158e-19	8.33146e-18	-
JreChr01G12733	174.999	180.843	128.667	40.9803	34.7676	32.6142	161.503	36.1207	2.16134	6.04377e-19	8.61098e-18	- && Q38832.2 RecName: Full=Auxin-responsive protein IAA14; AltName: Full=Indoleacetic acid-induced protein 14; AltName: Full=Protein SOLITARY ROOT && PF02309:AUX/IAA family
JreChr11G11531	464.781	441.525	413.032	205.877	218.263	195.685	439.78	206.608	1.08997	6.63675e-19	9.44129e-18	- && O22150.1 RecName: Full=Auxin-responsive protein SAUR36; AltName: Full=Protein RESPONSE TO AUXINS AND GIBBERELLINS 1; AltName: Full=Protein SENESCENCE-ASSOCIATED GENE 201; AltName: Full=Protein SMALL AUXIN UP RNA 36 && PF02519:Auxin responsive protein
JreChr03G12082	231.45	256.835	240.035	79.0335	86.9189	88.3739	242.773	84.7754	1.5186	6.83481e-19	9.70312e-18	- && Q91YL2.1 RecName: Full=E3 ubiquitin-protein ligase RNF126; AltName: Full=RING finger protein 126 && PF13639:Ring finger domain
JreChr01G10697	121.37	137.556	102.717	25.3688	15.4523	14.729	120.548	18.5167	2.70037	6.98162e-19	9.9014e-18	- && - && -
JreChr07G12335	547.576	608.901	704.966	311.255	306.148	308.256	620.481	308.553	1.00616	7.13232e-19	1.011e-17	- && - && PF05910:Plant protein of unknown function (DUF868)
JreChr15G11351	109.139	89.4594	83.2552	9.75722	10.6234	6.31242	93.9512	8.89769	3.39384	7.22524e-19	1.02364e-17	- && Q9C540.1 RecName: Full=Probable transmembrane ascorbate ferrireductase 4; AltName: Full=Artb561-4; AltName: Full=Cytochrome b-561D; AltName: Full=Protein b561A.tha6 && PF03188:Eukaryotic cytochrome b561
JreChr01G13407	289.783	288.579	263.822	110.257	111.063	102.051	280.728	107.79	1.38091	8.83756e-19	1.24824e-17	- && Q9FEL7.1 RecName: Full=Auxin transporter-like protein 2; AltName: Full=AUX1-like protein 2; AltName: Full=MtLAX2 && PF01490:Transmembrane amino acid transporter protein
JreChr02G10403	358.465	306.855	336.265	16.5873	26.0757	48.3952	333.862	30.3527	3.46525	9.14656e-19	1.29123e-17	- && - && PF05659:Arabidopsis broad-spectrum mildew resistance protein RPW8
JreChr09G11609	450.668	438.64	408.707	218.562	165.146	197.789	432.672	193.832	1.15975	1.20999e-18	1.69951e-17	- && Q93Z81.1 RecName: Full=Vacuolar cation/proton exchanger 3; AltName: Full=Ca(2+)/H(+) antiporter CAX3; AltName: Full=Ca(2+)/H(+) exchanger 3; AltName: Full=Protein CATION EXCHANGER 3 && PF01699:Sodium/calcium exchanger protein
JreChr14G11664	341.53	338.599	369.783	147.334	153.557	155.706	349.97	152.199	1.20076	1.42674e-18	1.99787e-17	- && - && -
JreChr05G11299	384.809	384.772	431.413	193.193	162.249	182.008	400.331	179.15	1.15935	1.46144e-18	2.04378e-17	- && Q9LQU4.1 RecName: Full=Protein PLANT CADMIUM RESISTANCE 2; Short=AtPCR2 && PF04749:PLAC8 family
JreChr14G11023	206.047	203.929	200.029	61.4705	71.4667	55.7597	203.335	62.899	1.69064	1.46174e-18	2.04378e-17	- && O64864.1 RecName: Full=Protein YLS3; AltName: Full=Protein YELLOW-LEAF-SPECIFIC GENE 3; AltName: Full=Xylogen-like protein 9; Short=AtXYLP9; Flags: Precursor && PF14368:Probable lipid transfer
JreChr14G10175	148.655	151.023	115.692	32.1988	26.0757	26.3017	138.457	28.1921	2.297	1.49355e-18	2.08629e-17	- && P84527.1 RecName: Full=Kiwellin; AltName: Allergen=Act d 5; Contains: RecName: Full=Kissper; Contains: RecName: Full=KiTH-3; Contains: RecName: Full=KiTH-1; Contains: RecName: Full=KiTH-2 && -
JreChr06G10339	178.762	196.233	183.81	60.4948	39.5964	53.6556	186.269	51.2489	1.86325	1.51693e-18	2.11667e-17	- && - && -
JreChr13G12104	202.283	210.662	208.679	72.2034	28.0072	35.7704	207.208	45.327	2.19018	1.66266e-18	2.31769e-17	- && Q41050.1 RecName: Full=Outer envelope pore protein 16, chloroplastic; AltName: Full=Chloroplastic outer envelope pore protein of 16 kDa [Pisum sativum] && PF02466:Tim17/Tim22/Tim23/Pmp24 family
JreChr06G11575	156.182	146.213	107.042	3.90289	0	0	136.479	1.30096	6.68628	1.71945e-18	2.39565e-17	- && - && -
JreChr05G12745	421.502	401.124	447.632	199.047	209.571	166.227	423.419	191.615	1.14115	1.84017e-18	2.55871e-17	- && Q9ZVP8.2 RecName: Full=NAC domain-containing protein 35; Short=ANAC035; AltName: Full=Protein LONG VEGETATIVE PHASE 1; Short=AtLOV1 && PF02365:No apical meristem (NAM) protein
JreChr06G10481	534.404	579.081	517.912	274.178	296.49	239.872	543.799	270.18	1.00809	1.8657e-18	2.5916e-17	- && O04529.1 RecName: Full=Metalloendoproteinase 2-MMP; Short=At2-MMP; Flags: Precursor && PF01471:Putative peptidoglycan binding domain|PF00413:Matrixin
JreChr04G12456	183.466	159.68	189.216	46.8347	52.1514	48.3952	177.454	49.1271	1.85165	1.86777e-18	2.59318e-17	- && A2XQD3.1 RecName: Full=G-type lectin S-receptor-like serine/threonine-protein kinase LECRK2; Short=OsLecRK2; Flags: Precursor && -
JreChr01G11745	174.058	138.518	176.242	23.4173	38.6306	45.239	162.939	35.7623	2.19171	1.91438e-18	2.65391e-17	- && O31633.1 RecName: Full=Putative ribosomal-protein-alanine acetyltransferase && PF13302:Acetyltransferase (GNAT) domain
JreChr09G12508	208.869	187.576	208.679	37.0774	62.7748	65.2283	201.708	55.0268	1.87652	1.9547e-18	2.70844e-17	- && - && PF04885:Stigma-specific protein, Stig1
JreChr08G10930	280.374	242.406	241.116	93.6693	93.6793	88.3739	254.632	91.9075	1.47042	2.00296e-18	2.77393e-17	- && C0HJB3.1 RecName: Full=Alpha-mannosidase; Short=JBM; Short=Jbalpha-man; Contains: RecName: Full=Alpha-mannosidase, heavy subunit; Contains: RecName: Full=Alpha-mannosidase, light subunit && PF01074:Glycosyl hydrolases family 38 N-terminal domain|PF07748:Glycosyl hydrolases family 38 C-terminal domain|PF09261:Alpha mannosidase, middle domain
novel.1978	179.703	166.414	223.816	53.6647	49.2541	54.7076	189.978	52.5421	1.85294	2.02856e-18	2.80799e-17	-
JreChr09G11996	397.04	336.675	386.001	181.484	129.413	122.04	373.239	144.312	1.3689	2.30444e-18	3.18509e-17	- && Q8GX05.1 RecName: Full=Stomatal closure-related actin-binding protein 3 && PF16711:Actin-binding domain of plant-specific actin-binding protein|PF16709:Fused Ig-PH domain of plant-specific actin-binding protein|PF16712:Coiled-coil regions of plant-specific actin-binding protein
JreChr07G11025	245.563	252.987	230.303	87.815	74.364	93.6342	242.951	85.2711	1.51318	2.31194e-18	3.19387e-17	- && - && PF13414:TPR repeat
JreChr10G11355	187.23	127.937	179.485	42.9318	22.2126	36.8224	164.884	33.9889	2.28001	2.42334e-18	3.34443e-17	- && Q9SR36.1 RecName: Full=Glutathione S-transferase U8; Short=AtGSTU8; AltName: Full=GST class-tau member 8 && PF13417:Glutathione S-transferase, N-terminal domain|PF00043:Glutathione S-transferase, C-terminal domain
novel.238	365.051	353.99	364.377	160.994	160.317	166.227	361.139	162.513	1.15229	2.64955e-18	3.6548e-17	PF02045:CCAAT-binding transcription factor (CBF-B/NF-YA) subunit B
JreChr07G11959	284.138	294.35	331.94	134.65	112.029	99.9466	303.476	115.542	1.38996	3.04337e-18	4.1897e-17	- && Q9SW00.2 RecName: Full=Oxysterol-binding protein-related protein 4B; AltName: Full=OSBP-related protein 4B && PF01237:Oxysterol-binding protein
JreChr16G10335	93.1444	79.8401	87.5802	5.85433	9.65766	7.36449	86.8549	7.62549	3.50787	3.07639e-18	4.23095e-17	- && Q9LS10.1 RecName: Full=Probable S-adenosylmethionine-dependent methyltransferase At5g38100 && PF03492:SAM dependent carboxyl methyltransferase
JreChr05G11608	217.337	231.825	240.035	85.8635	79.1928	58.9159	229.732	74.6574	1.61733	3.10755e-18	4.27169e-17	- && Q42602.2 RecName: Full=Cytochrome P450 89A2; AltName: Full=ATH 6-1; AltName: Full=CYPLXXXIX && PF00067:Cytochrome P450
JreChr08G10076	164.649	178.919	175.16	0.975722	1.93153	0	172.909	0.969085	7.43983	3.91432e-18	5.37004e-17	- && Q9SU35.1 RecName: Full=pEARLI1-like lipid transfer protein 1; AltName: Full=Protein AZELAIC ACID INDUCED 1; Flags: Precursor && PF14547:Hydrophobic seed protein
JreChr05G11707	362.228	394.391	401.139	124.892	169.009	184.112	385.919	159.338	1.27759	4.17289e-18	5.72194e-17	- && Q20748.2 RecName: Full=ATPase family AAA domain-containing protein 3 && PF12037:Domain of unknown function (DUF3523)|PF00004:ATPase family associated with various cellular activities (AAA)
JreChr11G10090	115.725	81.764	78.9303	10.7329	7.72613	7.36449	92.1397	8.60785	3.41876	4.223e-18	5.78493e-17	- && Q8LFN2.1 RecName: Full=Probable inactive leucine-rich repeat receptor-like protein kinase At3g03770; Flags: Precursor && PF07714:Protein tyrosine kinase|PF13855:Leucine rich repeat
JreChr11G11327	514.646	443.449	494.125	257.591	188.324	216.726	484.074	220.88	1.13187	4.38137e-18	5.99891e-17	- && B3RFJ6.1 RecName: Full=Cytochrome P450 86A22; AltName: Full=Long-chain acyl-CoA omega-monooxygenase && PF00067:Cytochrome P450
JreChr09G11098	378.223	401.124	478.988	189.29	174.804	195.685	419.445	186.593	1.16749	4.7445e-18	6.4865e-17	- && - && -
JreChr13G10430	309.541	309.741	327.615	128.795	137.139	135.717	315.632	133.884	1.23684	6.1181e-18	8.33155e-17	- && Q9SJL9.1 RecName: Full=Probable xyloglucan endotransglucosylase/hydrolase protein 32; Short=At-XTH32; Short=XTH-32; Flags: Precursor && PF00722:Glycosyl hydrolases family 16
JreChr11G12157	549.458	611.787	489.8	269.299	222.126	289.319	550.348	260.248	1.08304	6.28122e-18	8.54949e-17	- && Q9LRA7.1 RecName: Full=Probable alpha,alpha-trehalose-phosphate synthase [UDP-forming] 9; AltName: Full=Trehalose-6-phosphate synthase 9; Short=AtTPS9 && PF02358:Trehalose-phosphatase|PF00982:Glycosyltransferase family 20
JreChr07G11322	253.089	215.472	205.435	60.4948	77.2613	79.9573	224.665	72.5711	1.63313	6.52711e-18	8.87547e-17	- && Q9LRZ5.1 RecName: Full=Phospholipase D zeta 1; Short=PLDzeta1; AltName: Full=Phospholipase D p1; Short=AtPLDp1; AltName: Full=Phospholipase D1 PHOX and PX-containing domain protein && PF00614:Phospholipase D Active site motif|PF13091:PLD-like domain
JreChr02G10930	81.8542	94.269	70.2804	1.95144	4.82883	5.26035	82.1345	4.01354	4.36489	6.74891e-18	9.16807e-17	- && Q38825.1 RecName: Full=Auxin-responsive protein IAA7; AltName: Full=Auxin resistant 2; AltName: Full=Indoleacetic acid-induced protein 7 && PF02309:AUX/IAA family
JreChr11G12687	223.923	185.652	166.51	41.9561	59.8775	56.8118	192.029	52.8818	1.86322	6.7645e-18	9.18474e-17	- && - && PF13947:Wall-associated receptor kinase galacturonan-binding
JreChr03G11008	206.047	274.15	230.303	57.5676	61.809	92.5821	236.833	70.6529	1.74994	7.34201e-18	9.94453e-17	- && Q9SKT1.1 RecName: Full=Ethylene-responsive transcription factor ERF053 && PF00847:AP2 domain
JreChr04G10340	77.1499	82.7259	131.911	7.80578	6.76036	12.6248	97.2622	9.06366	3.43052	7.51073e-18	1.01582e-16	- && - && -
JreChr13G10715	112.902	146.213	148.129	30.2474	30.9045	21.0414	135.748	27.3978	2.30249	7.62866e-18	1.03126e-16	- && - && PF01190:Pollen proteins Ole e I like
JreChr01G13570	147.714	138.518	132.992	36.1017	30.9045	15.781	139.741	27.5958	2.33231	7.79375e-18	1.05255e-16	- && - && -
JreChr01G11816	269.084	307.817	272.472	107.329	121.686	99.9466	283.124	109.654	1.36723	8.96823e-18	1.2094e-16	- && - && -
JreChr01G13069	288.842	288.579	296.259	107.329	104.303	133.613	291.226	115.082	1.34195	9.04402e-18	1.21903e-16	- && Q9SJM1.1 RecName: Full=ACT domain-containing protein ACR10; AltName: Full=Protein ACT DOMAIN REPEATS 10 && -
JreChr06G10882	272.847	316.475	320.046	103.427	119.755	133.613	303.123	118.931	1.3507	9.3192e-18	1.25551e-16	- && Q9SGA2.1 RecName: Full=Glycerophosphodiester phosphodiesterase GDPD1, chloroplastic; AltName: Full=Glycerophosphodiester phosphodiesterase 1; Short=AtGDPD1; AltName: Full=Protein SENESCENCE-RELATED GENE 3; Flags: Precursor && PF03009:Glycerophosphoryl diester phosphodiesterase family
JreChr05G12124	127.015	105.812	112.449	12.6844	17.3838	26.3017	115.092	18.79	2.62404	9.41074e-18	1.26723e-16	- && - && PF13947:Wall-associated receptor kinase galacturonan-binding
novel.1270	420.561	370.343	415.195	174.654	199.914	183.06	402.033	185.876	1.11229	1.0709e-17	1.43925e-16	PF00931:NB-ARC domain|PF01582:TIR domain
JreChr07G12418	222.041	203.929	202.191	80.9849	57.9459	52.6035	209.387	63.8448	1.71136	1.08697e-17	1.45944e-16	- && Q9FIJ6.1 RecName: Full=Serine/threonine-protein kinase-like protein CCR4; AltName: Full=CRINKLY 4-related kinase 1; Short=AtCRK1; AltName: Full=Protein CRINKLY 4 RELATED 4; Short=AtCCR4; Flags: Precursor && PF07714:Protein tyrosine kinase
JreChr07G11602	322.712	256.835	314.64	121.965	117.823	107.311	298.062	115.7	1.36361	1.09232e-17	1.46574e-16	- && - && -
JreChr05G10446	167.472	157.756	172.998	28.2959	38.6306	54.7076	166.075	40.5447	2.04016	1.09272e-17	1.46574e-16	- && - && PF04788:Protein of unknown function (DUF620)
JreChr07G10591	285.078	362.647	354.646	147.334	128.447	97.8425	334.124	124.541	1.42006	1.2187e-17	1.63e-16	- && Q9LF24.1 RecName: Full=Protein LONGIFOLIA 1; AltName: Full=Protein TON1 RECRUITING MOTIF 2 && PF14309:Domain of unknown function (DUF4378)
JreChr06G12027	129.838	94.269	148.129	25.3688	17.3838	21.0414	124.079	21.2647	2.54311	1.39396e-17	1.85902e-16	- && Q9FJB8.1 RecName: Full=Growth-regulating factor 7; Short=AtGRF7; AltName: Full=Transcription activator GRF7 && PF08880:QLQ|PF08879:WRC
JreChr12G11443	291.664	243.368	294.096	100.499	116.858	93.6342	276.376	103.664	1.41232	1.67496e-17	2.22627e-16	- && Q8VY93.1 RecName: Full=GDSL esterase/lipase At4g26790; AltName: Full=Extracellular lipase At4g26790; Flags: Precursor && PF00657:GDSL-like Lipase/Acylhydrolase
JreChr05G10036	213.574	158.718	160.023	36.1017	22.2126	55.7597	177.438	38.0247	2.23175	2.03589e-17	2.68924e-16	- && Q9C667.1 RecName: Full=Chaperonin 60 subunit beta 4, chloroplastic; Short=CPN-60 beta 4; Flags: Precursor && PF00118:TCP-1/cpn60 chaperonin family
JreChr02G12032	215.455	248.178	234.628	92.6936	79.1928	69.4366	232.754	80.441	1.53033	2.09032e-17	2.75982e-16	- && Q9SI09.1 RecName: Full=Probable E3 ubiquitin-protein ligase XERICO && PF13639:Ring finger domain
JreChr01G13973	198.52	211.624	195.704	55.6162	56.9802	77.8532	201.949	63.4832	1.67399	2.42329e-17	3.18321e-16	- && O81760.1 RecName: Full=Probable protein phosphatase 2C 63; Short=AtPP2C63 && PF00481:Protein phosphatase 2C
JreChr05G12596	90.3219	87.5355	74.6053	4.87861	11.5892	4.20828	84.1542	6.89203	3.59869	2.50912e-17	3.29393e-16	- && Q84TH6.1 RecName: Full=Dirigent protein 23; Short=AtDIR23; Flags: Precursor && PF03018:Dirigent-like protein
JreChr02G10512	91.2627	87.5355	63.793	6.83005	5.79459	2.10414	80.8637	4.9096	4.0276	2.75845e-17	3.6127e-16	- && - && -
JreChr16G10569	243.681	238.558	205.435	82.9364	77.2613	83.1135	229.225	81.1037	1.50096	2.77176e-17	3.62671e-16	- && O65567.2 RecName: Full=Pentatricopeptide repeat-containing protein At4g30825, chloroplastic; Flags: Precursor && PF13041:PPR repeat family
JreChr05G11788	92.2036	67.335	76.7678	5.85433	3.86306	4.20828	78.7688	4.64189	4.08344	2.89736e-17	3.78212e-16	- && Q8W486.1 RecName: Full=Uncharacterized protein At1g04910 && PF10250:GDP-fucose protein O-fucosyltransferase
novel.15	233.331	213.548	197.866	77.082	75.3297	65.2283	214.915	72.5467	1.56622	2.92692e-17	3.81711e-16	PF00931:NB-ARC domain|PF01582:TIR domain
JreChr07G11404	334.003	437.678	390.326	178.557	135.207	170.435	387.336	161.4	1.26359	3.06268e-17	3.98853e-16	- && - && PF05003:Protein of unknown function (DUF668)|PF11961:Domain of unknown function (DUF3475)
JreChr07G11401	380.104	381.886	396.814	123.917	178.667	185.164	386.268	162.583	1.24971	3.18155e-17	4.13945e-16	- && - && -
JreChr07G11238	184.407	194.31	245.441	65.3734	49.2541	71.5407	208.052	62.0561	1.74602	3.24472e-17	4.21767e-16	- && Q9S720.2 RecName: Full=PsbP domain-containing protein 3, chloroplastic; AltName: Full=OEC23-like protein 2; Flags: Precursor && PF01789:PsbP
JreChr11G11673	87.4993	111.584	83.2552	8.7815	9.65766	15.781	94.1128	11.4067	3.05527	3.25973e-17	4.23521e-16	- && - && PF01699:Sodium/calcium exchanger protein|PF13202:EF hand
JreChr05G11416	72.4457	75.0304	89.7426	3.90289	7.72613	4.20828	79.0729	5.2791	3.89573	3.27222e-17	4.24745e-16	- && - && -
JreChr10G10438	242.74	224.129	248.684	74.1549	65.6721	102.051	238.518	80.6259	1.56883	4.09755e-17	5.29397e-16	- && Q6K5Q0.1 RecName: Full=Putative germin-like protein 2-1; Flags: Precursor && -
JreChr14G11533	338.707	312.627	312.477	137.577	132.31	149.394	321.27	139.76	1.20253	4.16316e-17	5.37624e-16	- && Q93Z81.1 RecName: Full=Vacuolar cation/proton exchanger 3; AltName: Full=Ca(2+)/H(+) antiporter CAX3; AltName: Full=Ca(2+)/H(+) exchanger 3; AltName: Full=Protein CATION EXCHANGER 3 && PF01699:Sodium/calcium exchanger protein
JreChr01G12974	75.2682	87.5355	77.849	6.83005	8.69189	4.20828	80.2176	6.57674	3.59783	4.21367e-17	5.43892e-16	- && K4BW79.1 RecName: Full=2-methylene-furan-3-one reductase; AltName: Full=Enone oxidoreductase; Short=SlEO; Flags: Precursor && PF08240:Alcohol dehydrogenase GroES-like domain|PF13602:Zinc-binding dehydrogenase
JreChr04G10427	366.933	434.792	369.783	185.387	181.564	172.539	390.502	179.83	1.11865	4.53309e-17	5.84851e-16	- && Q9SKU1.1 RecName: Full=Clathrin light chain 1 && PF01086:Clathrin light chain
JreChr08G10014	86.5584	108.698	116.774	18.5387	14.4865	15.781	104.01	16.2688	2.67445	4.81771e-17	6.20995e-16	- && O22898.1 RecName: Full=Long chain acyl-CoA synthetase 1; AltName: Full=Protein ECERIFERUM 8 && PF00501:AMP-binding enzyme
JreChr05G12908	336.825	429.982	383.839	178.557	167.077	168.331	383.549	171.322	1.16223	5.16802e-17	6.6553e-16	- && Q9C7E8.1 RecName: Full=Zinc finger protein CONSTANS-LIKE 15 && PF06203:CCT motif
JreChr07G12682	321.772	335.713	316.802	144.407	142.933	146.238	324.762	144.526	1.16859	5.35408e-17	6.89169e-16	- && Q8H1D6.1 RecName: Full=Receptor-like cytosolic serine/threonine-protein kinase RBK1; AltName: Full=Protein ROP BINDING PROTEIN KINASES 1 && PF00069:Protein kinase domain
novel.2419	390.454	380.924	435.738	205.877	174.804	184.112	402.372	188.264	1.09445	5.5296e-17	7.11432e-16	PF00240:Ubiquitin family
JreChr03G10058	274.729	292.426	264.903	115.135	114.926	110.467	277.353	113.51	1.28905	6.18493e-17	7.94272e-16	- && Q9ZU50.2 RecName: Full=Amino-acid permease BAT1; AltName: Full=Bidirectional amino acid transporter 1; AltName: Full=GABA permease; Short=AtGABP && PF13520:Amino acid permease
JreChr03G10690	282.256	293.388	271.39	107.329	129.413	102.051	282.345	112.931	1.32072	6.26391e-17	8.04043e-16	- && O23044.1 RecName: Full=Peroxidase 3; Short=Atperox P3; AltName: Full=ATPRC; AltName: Full=RCI3A; AltName: Full=Rare cold-inducible protein; Flags: Precursor && PF00141:Peroxidase
novel.1348	111.961	109.66	110.286	23.4173	19.3153	19.9893	110.636	20.9073	2.40308	6.72429e-17	8.6194e-16	PF01156:Inosine-uridine preferring nucleoside hydrolase
JreChr09G11780	125.133	137.556	147.048	30.2474	24.1441	38.9266	136.579	31.106	2.13887	7.49108e-17	9.58015e-16	- && Q9LZV8.1 RecName: Full=RING-H2 finger protein ATL74; AltName: Full=RING-type E3 ubiquitin transferase ATL74 && PF13639:Ring finger domain
JreChr16G10939	468.545	526.175	488.719	264.421	255.928	201.997	494.48	240.782	1.03612	8.07398e-17	1.03113e-15	- && Q9SX98.1 RecName: Full=Lysine histidine transporter-like 8; AltName: Full=Amino acid transporter-like protein 1 && PF01490:Transmembrane amino acid transporter protein
JreChr09G12011	81.8542	79.8401	77.849	8.7815	6.76036	7.36449	79.8478	7.63545	3.3863	8.38432e-17	1.06929e-15	- && Q9FJL3.1 RecName: Full=Peptidyl-prolyl cis-trans isomerase FKBP65; Short=PPIase FKBP65; AltName: Full=70 kDa peptidyl-prolyl isomerase; AltName: Full=FK506-binding protein 65; Short=AtFKBP65; AltName: Full=Immunophilin FKBP65; AltName: Full=Peptidyl-prolyl isomerase ROF2; AltName: Full=Protein ROTAMASE FKBP 2; AltName: Full=Rotamase && PF00254:FKBP-type peptidyl-prolyl cis-trans isomerase|PF…
JreChr02G10504	234.272	215.472	183.81	55.6162	71.4667	76.8011	211.185	67.9613	1.63946	8.5331e-17	1.08726e-15	- && - && -
JreChr06G11121	159.004	157.756	171.917	39.0289	55.0487	28.4059	162.892	40.8278	1.9895	8.59568e-17	1.09474e-15	- && P33080.1 RecName: Full=Auxin-induced protein X10A && PF02519:Auxin responsive protein
JreChr04G12119	68.6822	69.2589	102.717	2.92717	2.8973	8.41656	80.2195	4.74701	4.09913	9.08373e-17	1.15486e-15	- && Q8L9Y0.2 RecName: Full=Serine carboxypeptidase-like 25; Flags: Precursor && PF00450:Serine carboxypeptidase
JreChr12G10549	270.025	240.482	254.091	100.499	91.7478	105.207	254.866	99.1514	1.36338	9.25751e-17	1.17632e-15	- && - && PF00534:Glycosyl transferases group 1|PF13439:Glycosyltransferase Family 4
JreChr01G13161	505.238	445.373	530.887	268.324	229.852	241.976	493.833	246.717	1.00017	9.99781e-17	1.26865e-15	- && Q9SF32.1 RecName: Full=Protein IQ-DOMAIN 1 && PF00612:IQ calmodulin-binding motif
JreChr03G12524	174.058	171.223	129.748	32.1988	45.391	43.1349	158.343	40.2416	1.9795	1.13407e-16	1.43707e-15	- && Q9FLG2.1 RecName: Full=Magnesium transporter MRS2-2; AltName: Full=Magnesium Transporter 9; Short=AtMGT9 && -
JreChr14G11737	165.59	163.528	195.704	54.6404	53.1171	49.4473	174.941	52.4016	1.73647	1.24133e-16	1.5694e-15	- && Q9SLP4.1 RecName: Full=Chitinase 1; AltName: Full=Tulip bulb chitinase-1; Short=TBC-1; Flags: Precursor && PF00704:Glycosyl hydrolases family 18
JreChr02G10573	247.444	245.292	285.446	92.6936	112.995	87.3218	259.394	97.67	1.40584	1.27071e-16	1.60509e-15	- && O23421.1 RecName: Full=Monothiol glutaredoxin-S3; Short=AtGrxS3; AltName: Full=Protein ROXY 11 && PF00462:Glutaredoxin
JreChr16G10863	73.3865	82.7259	112.449	13.6601	8.69189	5.26035	89.5203	9.20412	3.26893	1.45818e-16	1.83686e-15	- && - && PF00036:EF hand
JreChr14G10634	341.53	345.332	352.483	173.679	155.488	142.029	346.448	157.065	1.1396	1.57504e-16	1.98047e-15	- && Q93ZB9.1 RecName: Full=Fatty acyl-CoA reductase 3; AltName: Full=Protein ECERIFERUM 4 && PF03015:Male sterility protein|PF07993:Male sterility protein
JreChr12G10254	435.615	414.591	451.957	194.169	229.852	219.883	434.054	214.635	1.01566	1.63908e-16	2.05914e-15	- && Q9SB68.1 RecName: Full=Manganese-dependent ADP-ribose/CDP-alcohol diphosphatase; AltName: Full=ADPRibase-Mn; AltName: Full=CDP-choline phosphohydrolase && PF00149:Calcineurin-like phosphoesterase
JreChr01G13472	281.315	325.132	274.634	105.378	138.105	99.9466	293.694	114.476	1.35772	1.89931e-16	2.38282e-15	- && Q9SIY8.1 RecName: Full=Laccase-5; AltName: Full=Benzenediol:oxygen oxidoreductase 5; AltName: Full=Diphenol oxidase 5; AltName: Full=Urishiol oxidase 5; Flags: Precursor && PF07732:Multicopper oxidase|PF00394:Multicopper oxidase|PF07731:Multicopper oxidase
JreChr10G10036	511.824	517.518	417.357	261.494	203.777	216.726	482.233	227.332	1.08605	2.02698e-16	2.53954e-15	- && Q9C503.1 RecName: Full=Protein NDH-DEPENDENT CYCLIC ELECTRON FLOW 5; Flags: Precursor && -
JreChr15G11479	278.492	176.033	268.147	70.252	76.2955	81.0094	240.891	75.8523	1.66726	2.03352e-16	2.54658e-15	- && - && -
JreChr12G11695	70.564	126.975	80.0115	11.7087	8.69189	9.46863	92.5167	9.9564	3.21615	2.07824e-16	2.59907e-15	- && - && -
JreChr13G10039	177.821	181.805	203.272	62.4462	65.6721	49.4473	187.633	59.1885	1.66024	2.20623e-16	2.75788e-15	- && - && -
JreChr13G11906	204.165	210.662	228.141	83.9121	56.9802	76.8011	214.323	72.5645	1.56297	3.15862e-16	3.936e-15	- && - && -
JreChr16G11138	339.648	342.447	362.214	171.727	163.214	147.29	348.103	160.744	1.11285	3.25376e-16	4.0509e-15	- && - && -
JreChr02G12116	98.7895	84.6497	74.6053	8.7815	4.82883	14.729	86.0149	9.44644	3.2036	3.91254e-16	4.84282e-15	- && - && -
JreChr08G10402	309.541	332.827	297.34	99.5237	112.029	156.758	313.236	122.77	1.3556	4.01181e-16	4.96126e-15	- && - && PF13202:EF hand
JreChr07G12809	184.407	216.434	183.81	66.3491	70.5009	51.5514	194.884	62.8005	1.63108	4.28248e-16	5.28656e-15	- && O34598.1 RecName: Full=Guanine deaminase; Short=GDEase; Short=Guanase; Short=Guanine aminase; AltName: Full=Guanine aminohydrolase; Short=GAH && PF00383:Cytidine and deoxycytidylate deaminase zinc-binding region
JreChr03G11016	199.461	165.452	148.129	57.5676	41.5279	45.239	171.014	48.1115	1.83083	4.28774e-16	5.29069e-15	- && Q0DZ85.1 RecName: Full=Expansin-B16; AltName: Full=Beta-expansin-16; AltName: Full=OsEXPB16; AltName: Full=OsaEXPb1.14; Flags: Precursor && PF01357:Pollen allergen|PF03330:Rare lipoprotein A (RlpA)-like double-psi beta-barrel
JreChr03G12252	195.697	218.358	207.597	71.2277	80.1586	68.3845	207.218	73.2569	1.4986	4.88249e-16	6.00319e-15	- && O81016.1 RecName: Full=ABC transporter G family member 32; Short=ABC transporter ABCG.32; Short=AtABCG32; AltName: Full=Pleiotropic drug resistance protein 4; AltName: Full=Protein PERMEABLE CUTICLE 1 && PF14510:ABC-transporter extracellular N-terminal|PF08370:Plant PDR ABC transporter associated|PF01061:ABC-2 type transporter|PF00005:ABC transporter
JreChr09G10523	234.272	202.005	219.491	57.5676	92.7135	63.1242	218.589	71.1351	1.61735	5.05041e-16	6.2069e-15	- && B9GIE4.3 RecName: Full=CASP-like protein 1B2; Short=PtCASPL1B2 && PF04535:Domain of unknown function (DUF588)
JreChr01G10944	167.472	163.528	144.886	42.9318	53.1171	30.51	158.628	42.1863	1.90643	5.10201e-16	6.26754e-15	- && - && PF14389:Leucine-zipper of ternary complex factor MIP1|PF04784:Protein of unknown function, DUF547
JreChr03G13248	74.3274	120.241	85.4177	4.87861	14.4865	12.6248	93.3287	10.6633	3.13316	5.18847e-16	6.36837e-15	- && Q6AYR2.1 RecName: Full=Protein NDRG3; AltName: Full=N-myc downstream-regulated gene 3 protein && PF12697:Alpha/beta hydrolase family
JreChr05G10177	91.2627	114.47	104.88	14.6358	7.72613	24.1976	103.537	15.5199	2.75094	6.10155e-16	7.46564e-15	- && - && -
JreChr01G13574	219.219	242.406	256.253	82.9364	104.303	78.9052	239.293	88.7148	1.42836	7.00088e-16	8.53215e-15	- && Q40287.1 RecName: Full=Anthocyanidin 3-O-glucosyltransferase 5; AltName: Full=Flavonol 3-O-glucosyltransferase 5; AltName: Full=UDP-glucose flavonoid 3-O-glucosyltransferase 5 [Manihot esculenta] && PF00201:UDP-glucoronosyl and UDP-glucosyl transferase
JreChr14G10548	108.198	182.766	152.454	38.0532	33.8018	28.4059	147.806	33.4203	2.1415	7.2783e-16	8.86246e-15	- && Q9XIN8.1 RecName: Full=F-box protein At2g27310 && -
JreChr13G11551	174.058	126.013	168.673	40.9803	47.3225	34.7183	156.248	41.0071	1.92617	7.69529e-16	9.35377e-15	- && Q9SZ46.1 RecName: Full=Cytochrome P450 82C4 && PF00067:Cytochrome P450
JreChr04G11566	334.944	345.332	365.458	151.237	181.564	140.977	348.578	157.926	1.13972	9.09683e-16	1.10187e-14	- && P60300.2 RecName: Full=Putative chloride channel-like protein CLC-g; AltName: Full=CBS domain-containing protein CBSCLC6 && PF00654:Voltage gated chloride channel
JreChr10G11141	112.902	108.698	107.042	22.4416	26.0757	17.8852	109.548	22.1342	2.30302	9.41787e-16	1.13976e-14	- && C0LGI2.1 RecName: Full=Probable LRR receptor-like serine/threonine-protein kinase At1g67720; Flags: Precursor && PF07714:Protein tyrosine kinase|PF12819:Carbohydrate-binding protein of the ER
JreChr11G11215	152.418	115.431	112.449	28.2959	31.8703	24.1976	126.766	28.1213	2.17112	9.43424e-16	1.14125e-14	- && - && -
JreChr08G11312	357.524	336.675	317.884	109.281	161.283	154.654	337.361	141.739	1.25275	9.47968e-16	1.14624e-14	- && Q5W274.1 RecName: Full=Pleiotropic drug resistance protein 3; AltName: Full=NtPDR3 && PF00005:ABC transporter|PF01061:ABC-2 type transporter|PF14510:ABC-transporter extracellular N-terminal|PF08370:Plant PDR ABC transporter associated
JreChr10G11536	67.7414	71.1827	72.4429	2.92717	1.93153	4.20828	70.4557	3.02233	4.55614	9.97237e-16	1.20529e-14	- && Q9LZW4.1 RecName: Full=CBL-interacting serine/threonine-protein kinase 14; AltName: Full=SNF1-related kinase 3.15; AltName: Full=SOS2-like protein kinase PKS24; AltName: Full=Serine/threonine-protein kinase SR1; Short=AtSR1 && PF03822:NAF domain|PF00069:Protein kinase domain
JreChr09G12575	70.564	84.6497	77.849	2.92717	0	3.15621	77.6876	2.02779	5.28205	1.1398e-15	1.37461e-14	- && - && PF04720:PDDEXK-like family of unknown function
JreChr13G10959	356.583	353.99	297.34	124.892	112.995	171.487	335.971	136.458	1.30464	1.18536e-15	1.42831e-14	- && Q9FY51.1 RecName: Full=Hydroxyproline O-arabinosyltransferase 3 && -
JreChr11G12464	284.138	248.178	288.69	124.892	111.063	93.6342	273.668	109.863	1.31391	1.25141e-15	1.50658e-14	- && - && -
JreChr05G11590	301.073	334.751	301.665	123.917	129.413	156.758	312.496	136.696	1.19547	1.53867e-15	1.84441e-14	- && Q9SSL1.1 RecName: Full=Protein C2-DOMAIN ABA-RELATED 7; Contains: RecName: Full=Protein C2-DOMAIN ABA-RELATED 7, N-terminally processed && PF00168:C2 domain
JreChr05G12404	99.7304	126.013	145.967	23.4173	23.1784	32.6142	123.903	26.4033	2.23291	1.59091e-15	1.90538e-14	- && - && PF03107:C1 domain
JreChr14G11266	217.337	169.299	246.522	79.0335	45.391	30.51	211.053	51.6448	2.02469	1.67429e-15	2.00438e-14	- && Q9SV68.1 RecName: Full=Putative quinone-oxidoreductase homolog, chloroplastic && PF08240:Alcohol dehydrogenase GroES-like domain|PF13602:Zinc-binding dehydrogenase
JreChr07G12483	89.381	122.165	139.48	23.4173	26.0757	18.9373	117.008	22.8101	2.35264	1.67605e-15	2.00562e-14	- && Q8VYH2.1 RecName: Full=Squalene epoxidase 3; Short=AtSQE3 && PF08491:Squalene epoxidase
JreChr03G12997	125.133	103.888	124.342	27.3202	26.0757	26.3017	117.788	26.5659	2.14783	1.78147e-15	2.12626e-14	- && - && -
JreChr13G10960	203.224	189.5	204.354	66.3491	76.2955	70.4887	199.026	71.0444	1.48554	1.80673e-15	2.15548e-14	- && Q3E9B8.1 RecName: Full=ABC transporter G family member 23; Short=ABC transporter ABCG.23; Short=AtABCG23; AltName: Full=Probable white-brown complex homolog protein 24; Short=AtWBC24 && PF01061:ABC-2 type transporter|PF00005:ABC transporter
JreChr13G10322	148.655	123.127	158.942	37.0774	42.4937	34.7183	143.574	38.0965	1.9109	1.85696e-15	2.21065e-14	- && - && PF06101:Plant protein of unknown function (DUF946)
JreChr01G10593	268.143	269.34	231.385	85.8635	106.234	111.519	256.289	101.206	1.34325	1.9598e-15	2.32907e-14	- && Q8VYL3.1 RecName: Full=Aspartic proteinase A2; AltName: Full=Aspartic protease 57; Short=AtASP57; Flags: Precursor && PF03489:Saposin-like type B, region 2|PF05184:Saposin-like type B, region 1|PF00026:Eukaryotic aspartyl protease
JreChr10G11220	195.697	173.147	164.348	60.4948	60.8432	51.5514	177.731	57.6298	1.62407	2.21959e-15	2.62544e-14	- && - && PF09713:Plant protein 1589 of unknown function (A_thal_3526)
JreChr01G11528	275.67	265.492	263.822	79.0335	85.9532	131.509	268.328	98.8318	1.44589	2.26337e-15	2.67609e-14	- && Q8L8Z8.1 RecName: Full=Monothiol glutaredoxin-S2; Short=AtGrxS2; AltName: Full=Protein ROXY 10 && PF00462:Glutaredoxin
JreChr02G11266	87.4993	84.6497	67.0367	8.7815	9.65766	10.5207	79.7286	9.65329	3.05025	2.36878e-15	2.79832e-14	- && Q38826.1 RecName: Full=Auxin-responsive protein IAA8; AltName: Full=Indoleacetic acid-induced protein 8 && PF02309:AUX/IAA family
JreChr15G10428	164.649	126.975	149.211	42.9318	35.7333	42.0828	146.945	40.2493	1.86943	2.47724e-15	2.92272e-14	- && Q8VWQ5.1 RecName: Full=Probable WRKY transcription factor 50; AltName: Full=WRKY DNA-binding protein 50 && PF03106:WRKY DNA -binding domain
JreChr12G10886	122.311	124.089	153.536	28.2959	27.0414	41.0307	133.312	32.1227	2.05679	2.54007e-15	2.99557e-14	- && P51105.1 RecName: Full=Dihydroflavonol 4-reductase; Short=DFR; AltName: Full=Dihydrokaempferol 4-reductase; AltName: Full=Flavanone 4-reductase; Short=FNR && PF01370:NAD dependent epimerase/dehydratase family
novel.1271	69.6231	71.1827	76.7678	6.83005	8.69189	5.26035	72.5245	6.92743	3.3801	2.75384e-15	3.24217e-14	PF07645:Calcium-binding EGF domain|PF13947:Wall-associated receptor kinase galacturonan-binding|PF00069:Protein kinase domain
JreChr12G10473	302.014	285.693	273.553	129.771	117.823	131.509	287.086	126.368	1.18542	3.06307e-15	3.59402e-14	- && O80341.1 RecName: Full=Ethylene-responsive transcription factor 5; Short=AtERF5; AltName: Full=Ethylene-responsive element-binding factor 5; Short=EREBP-5 && PF00847:AP2 domain
JreChr01G13358	334.003	315.513	348.158	172.703	144.865	135.717	332.558	151.095	1.13618	3.28913e-15	3.85112e-14	- && Q39547.1 RecName: Full=Cucumisin; AltName: Allergen=Cuc m 1; Flags: Precursor && PF05922:Peptidase inhibitor I9|PF00082:Subtilase family
JreChr06G10432	409.271	389.581	442.226	190.266	230.818	187.268	413.693	202.784	1.02647	3.54581e-15	4.1464e-14	- && - && PF14009:Domain of unknown function (DUF4228)
JreChr11G11070	66.8005	91.3832	81.0927	6.83005	13.5207	5.26035	79.7588	8.53704	3.21212	3.62316e-15	4.2315e-14	- && - && -
JreChr08G11701	95.0261	51.9442	70.2804	2.92717	3.86306	1.05207	72.4169	2.6141	4.77288	4.33578e-15	5.051e-14	- && - && PF05553:Cotton fibre expressed protein
JreChr03G10453	249.326	222.206	276.797	88.7907	105.268	102.051	249.443	98.7033	1.33652	4.46497e-15	5.19713e-14	- && - && PF05340:Protein of unknown function (DUF740)
novel.57	139.246	120.241	117.855	0	0	0	125.781	0	9.42244	4.48681e-15	5.22036e-14	PF07727:Reverse transcriptase (RNA-dependent DNA polymerase)
novel.2431	297.309	353.99	329.777	124.892	150.659	160.967	327.025	145.506	1.16942	4.89049e-15	5.68289e-14	PF00722:Glycosyl hydrolases family 16|PF06955:Xyloglucan endo-transglycosylase (XET) C-terminus
JreChr04G11747	210.751	202.005	201.11	70.252	86.9189	58.9159	204.622	72.0289	1.50321	5.16906e-15	5.99153e-14	- && - && -
JreChr12G11670	100.671	106.774	85.4177	13.6601	18.3496	21.0414	97.621	17.6837	2.47029	5.44986e-15	6.30646e-14	- && F4I114.1 RecName: Full=Probable serine/threonine-protein kinase At1g09600 && PF00069:Protein kinase domain
JreChr03G12895	74.3274	69.2589	61.6305	0.975722	7.72613	3.15621	68.4056	3.95269	4.10493	6.15733e-15	7.11325e-14	- && - && PF01190:Pollen proteins Ole e I like
JreChr02G12237	72.4457	58.6777	94.0676	8.7815	7.72613	5.26035	75.0636	7.25599	3.36104	6.92612e-15	7.97813e-14	- && O48927.1 RecName: Full=Cytochrome P450 78A3 && PF00067:Cytochrome P450
JreChr03G12717	278.492	324.17	347.077	146.358	143.899	135.717	316.58	141.991	1.15458	7.08437e-15	8.15703e-14	- && Q5SP67.1 RecName: Full=WD repeat-containing protein 26 && PF00400:WD domain, G-beta repeat
JreChr02G10317	168.413	168.338	179.485	41.9561	56.0144	65.2283	172.078	54.3996	1.66413	7.40199e-15	8.51414e-14	- && Q9M8Z8.1 RecName: Full=Probable pectate lyase 8; Flags: Precursor && PF00544:Pectate lyase
JreChr13G11748	328.358	264.53	236.791	109.281	114.926	110.467	276.56	111.558	1.31164	7.59392e-15	8.72562e-14	- && Q8GYW8.1 RecName: Full=Spermidine coumaroyl-CoA acyltransferase; Short=SCT; Short=Spermidine dicoumaroyl transferase && PF02458:Transferase family
JreChr03G12933	87.4993	94.269	89.7426	7.80578	14.4865	19.9893	90.5037	14.0939	2.69209	8.08876e-15	9.28266e-14	- && A4D998.1 RecName: Full=Transcription factor bHLH75; AltName: Full=Basic helix-loop-helix protein 75; Short=AtbHLH75; Short=bHLH 75; AltName: Full=Transcription factor EN 78; AltName: Full=bHLH transcription factor bHLH075 && -
JreChr15G12284	63.978	73.1066	60.5493	5.85433	2.8973	2.10414	65.8779	3.61859	4.17582	8.35428e-15	9.57943e-14	- && O48723.1 RecName: Full=Patatin-like protein 2; Short=AtPLP2; AltName: Full=Patatin-related phospholipase A IIalpha; Short=pPLAIIa; AltName: Full=Phospholipase A IIA; Short=AtPLAIIA && PF01734:Patatin-like phospholipase
JreChr08G12275	251.208	238.558	236.791	90.7422	103.337	105.207	242.186	99.762	1.28076	8.50601e-15	9.74938e-14	- && Q6AT90.1 RecName: Full=Transcription factor APG; AltName: Full=Basic helix-loop-helix protein 106; Short=OsbHLH106; AltName: Full=Protein ANTAGONIST OF PGL1; AltName: Full=bHLH transcription factor bHLH106 && PF00010:Helix-loop-helix DNA-binding domain
novel.614	171.235	181.805	177.323	70.252	47.3225	54.7076	176.788	57.4274	1.6217	8.57041e-15	9.81509e-14	PF00046:Homeodomain|PF02183:Homeobox associated leucine zipper
JreChr04G10390	341.53	358.799	380.595	170.751	185.427	175.696	360.308	177.291	1.02195	9.4593e-15	1.08063e-13	- && - && PF12609:Wound-induced protein
JreChr02G11798	153.359	162.566	165.429	54.6404	44.4252	53.6556	160.451	50.9071	1.65695	9.59103e-15	1.09523e-13	- && Q9SIY8.1 RecName: Full=Laccase-5; AltName: Full=Benzenediol:oxygen oxidoreductase 5; AltName: Full=Diphenol oxidase 5; AltName: Full=Urishiol oxidase 5; Flags: Precursor && PF07731:Multicopper oxidase|PF00394:Multicopper oxidase|PF07732:Multicopper oxidase
JreChr02G11764	179.703	207.777	198.948	69.2763	73.3982	70.4887	195.476	71.0544	1.45934	9.67961e-15	1.10489e-13	- && P48619.1 RecName: Full=Omega-3 fatty acid desaturase, chloroplastic; Flags: Precursor && PF00487:Fatty acid desaturase|PF11960:Domain of unknown function (DUF3474)
JreChr06G11063	91.2627	81.764	94.0676	10.7329	19.3153	12.6248	89.0314	14.2244	2.64175	9.91467e-15	1.13032e-13	- && F4IDI6.1 RecName: Full=Probable BOI-related E3 ubiquitin-protein ligase 2; AltName: Full=RING-type E3 ubiquitin transferase BRG2 && PF13920:Zinc finger, C3HC4 type (RING finger)
JreChr05G10497	203.224	194.31	227.06	63.4219	77.2613	86.2697	208.198	75.651	1.46152	1.02775e-14	1.17073e-13	- && Q2TXA2.1 RecName: Full=Protein sym1 && PF04117:Mpv17 / PMP22 family
JreChr08G12211	137.364	125.051	150.292	41.9561	35.7333	36.8224	137.569	38.1706	1.84792	1.05391e-14	1.19953e-13	- && Q39262.1 RecName: Full=Zinc finger protein 3 && -
JreChr13G10013	63.0371	73.1066	62.7117	5.85433	0.965766	5.26035	66.2851	4.02682	4.05321	1.05498e-14	1.20026e-13	- && Q9SE45.2 RecName: Full=Annexin D3; AltName: Full=AnnAt3 && PF00191:Annexin
JreChr07G11075	214.514	210.662	222.735	72.2034	91.7478	85.2177	215.971	83.0563	1.37842	1.29504e-14	1.46496e-13	- && O22898.1 RecName: Full=Long chain acyl-CoA synthetase 1; AltName: Full=Protein ECERIFERUM 8 && PF00501:AMP-binding enzyme
JreChr01G12191	92.2036	54.8299	113.53	11.7087	8.69189	10.5207	86.8545	10.3071	3.0732	1.33269e-14	1.50633e-13	- && P24805.1 RecName: Full=Stem-specific protein TSJT1 && PF12481:Aluminium induced protein
JreChr04G11360	315.186	375.152	338.427	156.116	157.42	174.644	342.922	162.726	1.07651	1.42958e-14	1.61255e-13	- && Q9LV48.1 RecName: Full=Proline-rich receptor-like protein kinase PERK1; AltName: Full=Proline-rich extensin-like receptor kinase 1; Short=AtPERK1 && PF07714:Protein tyrosine kinase
JreChr10G10616	157.122	217.396	183.81	71.2277	54.0829	53.6556	186.11	59.6554	1.63986	1.46621e-14	1.6532e-13	- && - && -
JreChr01G11038	119.488	107.736	126.505	34.1503	24.1441	26.3017	117.91	28.1987	2.06217	1.65929e-14	1.8671e-13	- && Q9LRT1.1 RecName: Full=Probably inactive leucine-rich repeat receptor-like protein kinase At3g28040; Flags: Precursor && PF00069:Protein kinase domain|PF13855:Leucine rich repeat|PF08263:Leucine rich repeat N-terminal domain
novel.1711	121.37	134.67	121.099	37.0774	27.0414	33.6662	125.713	32.595	1.94887	1.72608e-14	1.93912e-13	PF12734:Cysteine-rich TM module stress tolerance
novel.147	287.901	330.904	274.634	131.722	130.378	139.925	297.813	134.009	1.15374	1.75468e-14	1.97045e-13	PF05686:Glycosyl transferase family 90
JreChr13G11131	215.455	174.109	238.953	45.8589	81.1243	72.5928	209.506	66.5254	1.65459	1.76253e-14	1.97846e-13	- && - && PF03140:Plant protein of unknown function
JreChr15G11311	71.5048	68.2969	55.1431	3.90289	1.93153	6.31242	64.9816	4.04895	4.02424	1.80571e-14	2.02611e-13	- && Q9SB61.1 RecName: Full=Zinc-finger homeodomain protein 2; Short=AtZHD2; AltName: Full=Homeobox protein 22; Short=AtHB-22; AltName: Full=Protein MATERNAL EFFECT EMBRYO ARREST 68 && PF04770:ZF-HD protein dimerisation region
JreChr05G12395	399.862	519.442	513.587	216.61	229.852	261.965	477.63	236.143	1.01643	1.82148e-14	2.04297e-13	- && O80462.2 RecName: Full=Extra-large guanine nucleotide-binding protein 1; AltName: Full=Extra-large GTP-binding protein 1; Short=Extra-large G-protein 1 && PF00503:G-protein alpha subunit
JreChr12G11522	273.788	245.292	245.441	97.5722	116.858	108.363	254.84	107.598	1.24456	1.9442e-14	2.17797e-13	- && Q9LN71.1 RecName: Full=E3 ubiquitin-protein ligase At1g12760; AltName: Full=RING finger protein At1g12760 && PF13639:Ring finger domain
JreChr08G11868	95.967	82.7259	91.9051	15.6116	17.3838	15.781	90.1993	16.2588	2.47095	2.00087e-14	2.23875e-13	- && Q3E965.2 RecName: Full=Protein GLUTAMINE DUMPER 5 && -
novel.569	131.719	118.317	132.992	32.1988	25.1099	41.0307	127.676	32.7798	1.96648	2.31495e-14	2.58183e-13	-
JreChr05G12566	222.041	257.797	251.928	112.208	89.8162	95.7384	243.922	99.2542	1.29623	2.38364e-14	2.65737e-13	- && - && PF05078:Protein of unknown function (DUF679)
JreChr14G11406	102.553	127.937	124.342	35.126	26.0757	17.8852	118.277	26.3623	2.15879	2.67833e-14	2.97752e-13	- && - && PF05633:Protein of unknown function (DUF793)
JreChr01G12953	236.154	197.195	247.603	72.2034	90.782	95.7384	226.984	86.2413	1.39669	2.88853e-14	3.20478e-13	- && Q9T048.1 RecName: Full=Disease resistance protein At4g27190 && PF00931:NB-ARC domain
JreChr04G11616	137.364	125.051	131.911	35.126	40.5622	34.7183	131.442	36.8022	1.83529	2.90257e-14	3.21907e-13	- && - && PF13855:Leucine rich repeat
JreChr06G10786	437.496	512.708	404.382	206.853	216.332	254.601	451.529	225.929	1.0016	3.16922e-14	3.50778e-13	- && - && -
JreChr05G11127	245.563	268.378	251.928	120.99	107.2	99.9466	255.29	109.379	1.22159	3.5383e-14	3.90848e-13	- && - && -
JreChr01G10393	244.622	228.939	219.491	99.5237	93.6793	93.6342	231.017	95.6124	1.2733	3.60962e-14	3.98568e-13	- && - && -
JreChr03G11033	99.7304	82.7259	132.992	0	0	0	105.149	0	9.1607	3.80891e-14	4.20239e-13	- && Q9LDR9.1 RecName: Full=Expansin-A10; Short=AtEXPA10; AltName: Full=Alpha-expansin-10; Short=At-EXP10; Short=AtEx10; AltName: Full=Ath-ExpAlpha-1.1; Flags: Precursor && PF01357:Pollen allergen|PF03330:Rare lipoprotein A (RlpA)-like double-psi beta-barrel
JreChr03G10446	202.283	222.206	176.242	71.2277	83.0559	58.9159	200.243	71.0665	1.49296	3.98376e-14	4.39006e-13	- && Q9FJN7.1 RecName: Full=LanC-like protein GCL1; AltName: Full=G protein-coupled receptor 2-like protein 1; Short=Protein GCR2-like 1 && PF05147:Lanthionine synthetase C-like protein
JreChr02G11709	98.7895	91.3832	100.555	1.95144	0	1.05207	96.9093	1.00117	6.60309	4.2045e-14	4.62779e-13	- && Q39547.1 RecName: Full=Cucumisin; AltName: Allergen=Cuc m 1; Flags: Precursor && PF00082:Subtilase family|PF05922:Peptidase inhibitor I9
JreChr02G10451	334.944	296.274	269.228	129.771	139.07	139.925	300.149	136.256	1.14133	4.36613e-14	4.80188e-13	- && Q9LSP9.1 RecName: Full=Chitinase-like protein 2; Short=AtCTL2; Flags: Precursor && PF00182:Chitinase class I
JreChr06G11006	358.465	348.218	310.315	164.897	120.721	172.539	338.999	152.719	1.15348	4.57928e-14	5.03031e-13	- && Q9SVE5.1 RecName: Full=Expansin-like A2; Short=At-EXPL2; Short=AtEXLA2; Short=AtEXPL2; AltName: Full=Ath-ExpBeta-2.2; Flags: Precursor && PF01357:Pollen allergen|PF03330:Rare lipoprotein A (RlpA)-like double-psi beta-barrel
JreChr03G12633	253.089	266.454	311.396	117.087	125.55	122.04	276.98	121.559	1.18627	4.68221e-14	5.13779e-13	- && Q84TE6.2 RecName: Full=NAC domain-containing protein 21/22; Short=ANAC021/ANAC022 && PF02365:No apical meristem (NAM) protein
JreChr15G11291	92.2036	65.4112	81.0927	12.6844	8.69189	12.6248	79.5692	11.3337	2.81506	4.9368e-14	5.39952e-13	- && Q5PNY6.1 RecName: Full=U-box domain-containing protein 21; AltName: Full=Plant U-box protein 21 && PF04564:U-box domain
JreChr01G10416	228.627	199.119	215.166	85.8635	88.8505	79.9573	214.304	84.8904	1.33505	4.94796e-14	5.40745e-13	- && Q9FH99.1 RecName: Full=F-box protein At5g67140 && PF12937:F-box-like
JreChr12G10534	337.766	316.475	373.027	160.994	150.659	180.956	342.422	164.203	1.06067	5.21598e-14	5.69587e-13	- && Q8VZP6.1 RecName: Full=Putative glucuronosyltransferase PGSIP8; AltName: Full=Glycogenin-like protein 8; AltName: Full=Plant glycogenin-like starch initiation protein 8 && -
JreChr15G12253	57.392	61.5634	69.1991	5.85433	1.93153	1.05207	62.7182	2.94598	4.39333	5.29746e-14	5.78029e-13	- && - && PF00036:EF hand
JreChr13G10105	175.939	172.185	247.603	72.2034	69.5351	54.7076	198.576	65.4821	1.59516	5.32986e-14	5.81336e-13	- && Q2QXY3.2 RecName: Full=Two-component response regulator ORR10; AltName: Full=OsRR10; AltName: Full=OsRRA2 >B8BLZ4.1 RecName: Full=Two-component response regulator ORR10; AltName: Full=Type A response regulator 10; Short=OsRR10 && PF00072:Response regulator receiver domain
JreChr12G10816	303.895	291.464	267.065	149.285	114.926	110.467	287.475	124.893	1.20227	5.72885e-14	6.23383e-13	- && - && -
JreChr11G12399	51.7469	74.0685	62.7117	0.975722	3.86306	5.26035	62.8424	3.36638	4.23791	6.1321e-14	6.67001e-13	- && Q8GT20.1 RecName: Full=Benzyl alcohol O-benzoyltransferase; AltName: Full=Benzoyl coenzyme A:benzyl alcohol benzoyl transferase && PF02458:Transferase family
JreChr06G11079	89.381	107.736	100.555	13.6601	22.2126	24.1976	99.224	20.0234	2.31258	6.37539e-14	6.92921e-13	- && Q38967.1 RecName: Full=Amino acid permease 2; AltName: Full=Amino acid transporter AAP2 && PF01490:Transmembrane amino acid transporter protein
JreChr11G11808	69.6231	97.1548	117.855	22.4416	10.6234	9.46863	94.8776	14.1779	2.7338	6.74696e-14	7.32444e-13	- && - && PF12609:Wound-induced protein
JreChr06G11465	59.2737	60.6015	64.8742	5.85433	0.965766	3.15621	61.5831	3.32544	4.21168	6.94802e-14	7.53976e-13	- && - && -
JreChr11G10701	131.719	134.67	148.129	25.3688	36.6991	49.4473	138.173	37.1717	1.89906	7.50576e-14	8.12591e-13	- && - && PF00564:PB1 domain
JreChr06G12124	62.0963	71.1827	104.88	2.92717	0	1.05207	79.3863	1.32641	5.89788	7.64156e-14	8.26004e-13	- && Q88BD4.1 RecName: Full=Phosphomannomutase/phosphoglucomutase; Short=PMM / PGM && PF02880:Phosphoglucomutase/phosphomannomutase, alpha/beta/alpha domain III|PF02878:Phosphoglucomutase/phosphomannomutase, alpha/beta/alpha domain I|PF02879:Phosphoglucomutase/phosphomannomutase, alpha/beta/alpha domain II
JreChr01G10151	72.4457	100.041	86.4989	18.5387	11.5892	12.6248	86.3284	14.2509	2.59651	7.99085e-14	8.6275e-13	- && Q9SF32.1 RecName: Full=Protein IQ-DOMAIN 1 && PF13178:Protein of unknown function (DUF4005)
JreChr03G11938	127.956	91.3832	147.048	26.3445	32.836	26.3017	122.129	28.4941	2.09581	8.09148e-14	8.73275e-13	- && Q9LTS3.1 RecName: Full=Cytokinin dehydrogenase 3; AltName: Full=Cytokinin oxidase 3; Short=AtCKX3; Short=CKO 3; Flags: Precursor && PF09265:Cytokinin dehydrogenase 1, FAD and cytokinin binding|PF01565:FAD binding domain
novel.1704	70.564	55.7919	56.2243	1.95144	2.8973	4.20828	60.86	3.01901	4.34637	8.35083e-14	9.00214e-13	PF14576:Sieve element occlusion N-terminus
JreChr01G13361	147.714	133.708	137.317	37.0774	43.4595	46.2911	139.58	42.276	1.7252	9.01286e-14	9.68943e-13	- && - && -
JreChr03G13465	270.025	260.683	218.41	103.427	115.892	89.4259	249.706	102.915	1.27835	9.60593e-14	1.0319e-12	- && - && PF06521:PAR1 protein
JreChr05G10148	106.316	85.6117	72.4429	13.6601	14.4865	17.8852	88.1236	15.3439	2.52803	1.01037e-13	1.08369e-12	- && - && -
JreChr04G12177	108.198	118.317	82.174	21.4659	26.0757	13.6769	102.896	20.4062	2.32923	1.02699e-13	1.10025e-12	- && P17407.1 RecName: Full=21 kDa protein; AltName: Full=1.2 protein; Flags: Precursor && PF04043:Plant invertase/pectin methylesterase inhibitor
JreChr04G10938	271.906	305.893	198.948	95.6208	104.303	103.103	258.916	101.009	1.3607	1.18127e-13	1.26114e-12	- && Q9SS87.1 RecName: Full=Protein SIEVE ELEMENT OCCLUSION B; Short=AtSEOb; AltName: Full=Protein SIEVE ELEMENT OCCLUSION-RELATED 1; Short=AtSEOR1 && PF14577:Sieve element occlusion C-terminus|PF14576:Sieve element occlusion N-terminus
JreChr14G10021	275.67	312.627	242.197	125.868	127.481	106.259	276.831	119.869	1.20734	1.24305e-13	1.32323e-12	- && Q9LSS4.1 RecName: Full=Tetraspanin-4 && PF00335:Tetraspanin family
JreChr05G12584	63.0371	66.3731	67.0367	6.83005	2.8973	9.46863	65.4823	6.39866	3.36928	1.27139e-13	1.35163e-12	- && Q9T0I5.1 RecName: Full=Proline-rich protein 4; Short=AtPRP4; Flags: Precursor && PF01190:Pollen proteins Ole e I like
JreChr03G12937	81.8542	74.0685	136.236	11.7087	5.79459	22.0935	97.3862	13.1989	2.8946	1.27293e-13	1.35275e-12	- && - && PF03168:Late embryogenesis abundant protein
JreChr01G13572	71.5048	75.9924	65.9554	3.90289	12.555	8.41656	71.1509	8.29147	3.10064	1.30783e-13	1.38877e-12	- && - && -
JreChr12G11351	226.745	265.492	240.035	105.378	93.6793	112.571	244.091	103.876	1.23408	1.42476e-13	1.5112e-12	- && Q8LC95.2 RecName: Full=Early nodulin-like protein 3; AltName: Full=Phytocyanin-like protein; Flags: Precursor && PF02298:Plastocyanin-like domain
JreChr11G11933	201.342	208.739	220.572	93.6693	71.4667	83.1135	210.218	82.7498	1.34466	1.43179e-13	1.51808e-12	- && - && -
JreChr02G10918	79.9725	75.0304	94.0676	13.6601	17.3838	10.5207	83.0235	13.8549	2.57542	1.51691e-13	1.60588e-12	- && Q84WL6.1 RecName: Full=Protein WVD2-like 3; AltName: Full=Protein WAVE-DAMPENED 2-LIKE3 && PF06886:Targeting protein for Xklp2 (TPX2)
JreChr13G11798	90.3219	98.1167	76.7678	0	0	3.15621	88.4021	1.05207	6.46861	1.89391e-13	1.9966e-12	- && Q9LU68.1 RecName: Full=Protein CHLOROPLAST IMPORT APPARATUS 2; Flags: Precursor && PF06203:CCT motif
JreChr16G10441	99.7304	104.85	131.911	21.4659	26.0757	32.6142	112.164	26.7186	2.07162	2.01809e-13	2.12428e-12	- && Q9LVI4.1 RecName: Full=Protein TIFY 6B; AltName: Full=Jasmonate ZIM domain-containing protein 3; AltName: Full=Protein JASMONATE INSENSITIVE 3 && PF06200:tify domain|PF09425:Divergent CCT motif
JreChr05G12398	179.703	154.871	163.267	55.6162	56.9802	62.0721	165.947	58.2228	1.51268	2.0421e-13	2.1471e-12	- && Q8GZP5.1 RecName: Full=Allene oxide synthase 3; Short=LeAOS3; AltName: Full=Allene oxide cyclase; AltName: Full=Cytochrome P450 CYP74C3; AltName: Full=Cytochrome P450 CYP74D1 && PF00067:Cytochrome P450
JreChr04G11838	174.999	192.386	118.936	34.1503	47.3225	55.7597	162.107	45.7442	1.83118	2.04801e-13	2.1525e-12	- && - && PF05899:Protein of unknown function (DUF861)
JreChr03G13210	234.272	235.673	246.522	107.329	106.234	68.3845	238.822	93.9827	1.34098	2.14673e-13	2.252e-12	- && - && -
JreChr06G11222	211.692	259.721	219.491	87.815	71.4667	108.363	230.301	89.2149	1.37196	2.26668e-13	2.37335e-12	- && Q8GY61.1 RecName: Full=Transcription factor bHLH63; AltName: Full=Basic helix-loop-helix protein 63; Short=AtbHLH63; Short=bHLH 63; AltName: Full=Protein CRYPTOCHROME INTERACTING BASIC-HELIX-LOOP-HELIX 1; AltName: Full=Transcription factor EN 84; AltName: Full=bHLH transcription factor bHLH063 && PF00010:Helix-loop-helix DNA-binding domain
JreChr08G11758	82.795	90.4213	99.4738	18.5387	18.3496	18.9373	90.8967	18.6085	2.28727	2.4025e-13	2.51081e-12	- && Q9LW50.1 RecName: Full=Ethylene-responsive transcription factor 2; Short=NsERF2; AltName: Full=Ethylene-responsive element-binding factor 2; Short=EREBP-2 && PF00847:AP2 domain
JreChr16G10052	123.252	111.584	115.692	35.126	28.973	30.51	116.843	31.5363	1.88933	2.53714e-13	2.64952e-12	- && Q67XD9.1 RecName: Full=Alkaline/neutral invertase CINV2; AltName: Full=Alkaline/neutral invertase I; Short=A/N-INVI; AltName: Full=Cytosolic invertase 2 && PF12899:Alkaline and neutral invertase
novel.255	116.666	109.66	122.18	31.2231	35.7333	23.1455	116.168	30.034	1.94608	2.58037e-13	2.69264e-12	PF00403:Heavy-metal-associated domain
JreChr05G10477	134.542	132.746	157.861	36.1017	44.4252	49.4473	141.716	43.3247	1.7106	2.64335e-13	2.75628e-12	- && Q58G01.1 RecName: Full=Transcription factor bHLH155; AltName: Full=BHLH transcription factor gamma; Short=bHLH gamma; AltName: Full=Basic helix-loop-helix protein 155; Short=AtbHLH155; Short=bHLH 155; AltName: Full=LONESOME HIGHWAY-like protein 3; AltName: Full=bHLH transcription factor bHLH155 && PF14215:bHLH-MYC and R2R3-MYB transcription factors N-terminal
JreChr03G10519	169.353	173.147	150.292	51.7133	65.6721	51.5514	164.264	56.3123	1.54388	2.74991e-13	2.86416e-12	- && - && -
JreChr05G11655	201.342	197.195	170.835	54.6404	83.0559	66.2804	189.791	67.9922	1.48144	2.92842e-13	3.04437e-12	- && Q8GWP0.1 RecName: Full=Transcription factor MYB39; AltName: Full=Myb-related protein 39; Short=AtMYB39 && PF00249:Myb-like DNA-binding domain
JreChr14G10565	89.381	86.5736	97.3113	13.6601	13.5207	25.2497	91.0886	17.4768	2.39084	3.0181e-13	3.13525e-12	- && - && PF01190:Pollen proteins Ole e I like
JreChr11G10722	111.961	114.47	171.917	35.126	28.0072	39.9787	132.783	34.3706	1.94962	4.10732e-13	4.24448e-12	- && O49696.1 RecName: Full=Aluminum-activated malate transporter 12; Short=AtALMT12; AltName: Full=Quick anion channel 1 && PF11744:Aluminium activated malate transporter
JreChr01G13978	77.1499	40.401	84.3365	4.87861	7.72613	0	67.2958	4.20158	3.97127	4.13871e-13	4.27374e-12	- && O82339.1 RecName: Full=Ethylene-responsive transcription factor CRF5; AltName: Full=Protein CYTOKININ RESPONSE FACTOR 5 && PF00847:AP2 domain
JreChr08G11232	277.552	325.132	310.315	154.164	136.173	147.29	304.333	145.876	1.06069	4.20356e-13	4.33747e-12	- && - && -
novel.1595	118.547	128.898	115.692	12.6844	35.7333	33.6662	121.046	27.3613	2.14896	4.26503e-13	4.39926e-12	-
JreChr02G11543	150.536	159.68	176.242	59.519	60.8432	44.1869	162.153	54.8497	1.55903	4.3062e-13	4.43795e-12	- && Q653H7.1 RecName: Full=Auxin response factor 18; AltName: Full=OsARF10 && PF02362:B3 DNA binding domain|PF06507:Auxin response factor
JreChr11G11041	215.455	216.434	200.029	86.8393	78.227	94.6863	210.639	86.5842	1.28507	4.4401e-13	4.57134e-12	- && - && -
JreChr15G10247	121.37	107.736	111.367	31.2231	22.2126	34.7183	113.491	29.3847	1.9539	4.76258e-13	4.89245e-12	- && - && -
JreChr08G10071	87.4993	84.6497	89.7426	5.85433	13.5207	23.1455	87.2972	14.1735	2.63558	4.93248e-13	5.0651e-12	- && - && PF05553:Cotton fibre expressed protein
JreChr01G13060	187.23	155.832	153.536	53.6647	56.0144	64.1763	165.533	57.9518	1.51731	5.41887e-13	5.55019e-12	- && - && PF06813:Nodulin-like
JreChr05G10954	272.847	272.226	246.522	129.771	123.618	108.363	263.865	120.584	1.12918	6.3504e-13	6.47796e-12	- && Q5PPS7.1 RecName: Full=Transmembrane protein 53-A && PF05705:Eukaryotic protein of unknown function (DUF829)
JreChr11G12067	341.53	285.693	288.69	149.285	138.105	151.498	305.304	146.296	1.06298	6.37037e-13	6.49595e-12	- && Q9FM67.1 RecName: Full=Protein TIC 20-v, chloroplastic; AltName: Full=Translocon at the inner envelope membrane of chloroplasts 20-V; Short=AtTIC20-v; Flags: Precursor && PF16166:Chloroplast import apparatus Tic20-like
JreChr04G12237	140.187	143.327	137.317	0	0	1.05207	140.277	0.35069	8.6174	6.49399e-13	6.61957e-12	- && - && -
JreChr06G11952	143.95	120.241	145.967	45.8589	35.7333	44.1869	136.72	41.9264	1.70585	6.50063e-13	6.62391e-12	- && Q8GT20.1 RecName: Full=Benzyl alcohol O-benzoyltransferase; AltName: Full=Benzoyl coenzyme A:benzyl alcohol benzoyl transferase && PF02458:Transferase family
JreChr02G11448	164.649	182.766	187.054	49.7618	65.6721	75.749	178.157	63.7276	1.4853	6.79711e-13	6.92092e-12	- && O64639.1 RecName: Full=Receptor-like serine/threonine-protein kinase At2g45590 && PF00069:Protein kinase domain
JreChr01G11699	108.198	128.898	121.099	39.0289	28.973	31.5621	119.398	33.188	1.84606	7.9978e-13	8.11369e-12	- && Q9S7X6.1 RecName: Full=Thermospermine synthase ACAULIS5 && PF01564:Spermine/spermidine synthase
JreChr02G10146	236.154	297.236	246.522	118.062	112.995	116.78	259.971	115.946	1.16551	8.65606e-13	8.75905e-12	- && Q9SEE4.1 RecName: Full=Pirin-like protein && PF05726:Pirin C-terminal cupin domain|PF02678:Pirin
novel.1556	82.795	93.3071	95.1488	9.75722	24.1441	17.8852	90.417	17.2622	2.38786	8.69941e-13	8.7997e-12	-
JreChr15G10929	99.7304	93.3071	87.5802	12.6844	25.1099	21.0414	93.5392	19.6119	2.25542	8.87741e-13	8.9732e-12	- && - && -
JreChr01G12750	76.2091	86.5736	60.5493	8.7815	15.4523	8.41656	74.444	10.8834	2.76977	9.05608e-13	9.14714e-12	- && Q9FMF5.2 RecName: Full=Root phototropism protein 3; AltName: Full=BTB/POZ domain-containing protein RPT3; AltName: Full=Non-phototropic hypocotyl protein 3 && PF03000:NPH3 family
JreChr04G12461	113.843	150.061	142.723	44.8832	43.4595	27.3538	135.542	38.5655	1.80726	9.91262e-13	9.99045e-12	- && Q8LGD5.2 RecName: Full=Protein MKS1; AltName: Full=Protein MAP kinase 4 substrate 1; AltName: Full=VQ motif-containing protein 21; Short=AtVQ21 && PF05678:VQ motif
JreChr09G10398	312.363	292.426	295.178	148.31	149.694	149.394	299.989	149.132	1.00868	1.00503e-12	1.01256e-11	- && Q54V77.1 RecName: Full=CTP synthase; AltName: Full=CTP synthetase; AltName: Full=UTP--ammonia ligase && PF06418:CTP synthase N-terminus|PF00117:Glutamine amidotransferase class-I
novel.1020	135.483	126.975	147.048	45.8589	40.5622	45.239	136.502	43.8867	1.63673	1.22299e-12	1.22768e-11	PF04564:U-box domain
JreChr15G10017	91.2627	77.9162	80.0115	16.5873	13.5207	18.9373	83.0635	16.3484	2.34962	1.37489e-12	1.37484e-11	- && Q9FY79.1 RecName: Full=Laccase-14; AltName: Full=Benzenediol:oxygen oxidoreductase 14; AltName: Full=Diphenol oxidase 14; AltName: Full=Urishiol oxidase 14; Flags: Precursor && PF07732:Multicopper oxidase|PF00394:Multicopper oxidase|PF07731:Multicopper oxidase
JreChr07G12294	96.9078	129.86	120.017	0	0.965766	1.05207	115.595	0.672612	7.44196	1.41484e-12	1.4126e-11	- && P14009.1 RecName: Full=14 kDa proline-rich protein DC2.15; Flags: Precursor && PF14547:Hydrophobic seed protein
JreChr12G11240	252.149	290.503	288.69	126.844	102.371	145.186	277.114	124.8	1.15271	1.71224e-12	1.70339e-11	- && - && PF11282:Protein of unknown function (DUF3082)
JreChr09G12541	278.492	345.332	370.864	162.946	168.043	144.134	331.563	158.374	1.06298	1.79035e-12	1.77791e-11	- && - && PF13962:Domain of unknown function|PF13637:Ankyrin repeats (many copies)
JreChr01G12337	321.772	272.226	285.446	148.31	97.5423	142.029	293.148	129.294	1.18309	1.85144e-12	1.83594e-11	- && Q9LJX5.1 RecName: Full=Probable mitochondrial adenine nucleotide transporter BTL1; AltName: Full=Adenine nucleotide transporter BT1-like protein 1 && PF00153:Mitochondrial carrier protein
JreChr09G11396	352.82	334.751	428.17	176.606	150.659	210.414	371.914	179.226	1.05377	2.29571e-12	2.26194e-11	- && Q9C7B1.1 RecName: Full=Telomere repeat-binding protein 3; AltName: Full=Protein TRF-LIKE 9; AltName: Full=Telomeric DNA-binding protein 2; Short=AtTBP2 && -
JreChr02G11320	52.6878	74.0685	47.5744	4.87861	6.76036	3.15621	58.1102	4.93173	3.54965	2.34229e-12	2.30537e-11	- && P93830.2 RecName: Full=Auxin-responsive protein IAA17; AltName: Full=Auxin response 3; AltName: Full=Indoleacetic acid-induced protein 17 && PF02309:AUX/IAA family
JreChr01G11521	85.6176	74.0685	81.0927	16.5873	18.3496	8.41656	80.2596	14.4511	2.46393	2.39129e-12	2.35193e-11	- && - && PF14009:Domain of unknown function (DUF4228)
JreChr15G10630	76.2091	100.041	85.4177	15.6116	21.2468	17.8852	87.2225	18.2479	2.25608	2.52452e-12	2.47945e-11	- && Q9SJ52.1 RecName: Full=Protein YLS9; AltName: Full=Protein NDR1/HIN1-LIKE 10; Short=AtNHL10; AltName: Full=Protein YELLOW-LEAF-SPECIFIC GENE 9 && PF03168:Late embryogenesis abundant protein
JreChr05G11540	343.411	426.134	411.951	193.193	159.351	228.299	393.832	193.614	1.02596	2.53304e-12	2.48517e-11	- && - && PF08263:Leucine rich repeat N-terminal domain|PF13855:Leucine rich repeat
JreChr03G12474	52.6878	53.868	54.0618	3.90289	0.965766	2.10414	53.5392	2.32426	4.52522	2.66201e-12	2.60802e-11	- && Q9ZWQ9.1 RecName: Full=Flavonol synthase/flavanone 3-hydroxylase; AltName: Full=CitFLS; Short=FLS && PF03171:2OG-Fe(II) oxygenase superfamily|PF14226:non-haem dioxygenase in morphine synthesis N-terminal
JreChr03G11112	346.234	301.084	270.309	145.383	150.659	149.394	305.876	148.479	1.04456	2.67374e-12	2.61858e-11	- && Q6NMQ7.1 RecName: Full=Gibberellin-regulated protein 6; AltName: Full=GAST1 protein homolog 6; Flags: Precursor && PF02704:Gibberellin regulated protein
novel.553	145.832	135.632	148.129	41.9561	51.1856	52.6035	143.198	48.5817	1.56042	2.70175e-12	2.64415e-11	PF00722:Glycosyl hydrolases family 16|PF06955:Xyloglucan endo-transglycosylase (XET) C-terminus
JreChr05G12884	334.003	306.855	269.228	143.431	146.796	155.706	303.362	148.645	1.0316	3.03659e-12	2.96035e-11	- && Q8GWB2.1 RecName: Full=Protein NEOXANTHIN-DEFICIENT 1 && -
JreChr03G13365	205.106	229.901	182.729	67.3248	99.4739	72.5928	205.912	79.7972	1.36713	3.52761e-12	3.4222e-11	- && Q9FLI4.1 RecName: Full=Subtilisin-like protease SBT1.3; AltName: Full=Subtilase subfamily 1 member 3; Short=AtSBT1.3; Flags: Precursor && PF02225:PA domain|PF05922:Peptidase inhibitor I9|PF00082:Subtilase family
JreChr13G11071	72.4457	80.802	63.793	2.92717	0	0	72.3469	0.975722	6.18497	3.73007e-12	3.61481e-11	- && Q70E96.2 RecName: Full=Aldehyde dehydrogenase family 3 member F1 && PF00171:Aldehyde dehydrogenase family
JreChr05G10467	349.997	445.373	453.038	206.853	166.112	238.82	416.136	203.928	1.02994	3.88854e-12	3.76576e-11	- && Q9LYZ9.1 RecName: Full=Pentatricopeptide repeat-containing protein At5g02860 && PF01535:PPR repeat|PF12854:PPR repeat|PF13041:PPR repeat family
JreChr01G13054	90.3219	104.85	121.099	19.5144	31.8703	27.3538	105.424	26.2462	2.0042	3.91236e-12	3.7875e-11	- && - && PF06813:Nodulin-like
JreChr06G11483	174.999	156.794	145.967	41.9561	67.6036	53.6556	159.253	54.4051	1.54998	3.95491e-12	3.82603e-11	- && O22256.2 RecName: Full=Probable pectinesterase/pectinesterase inhibitor 20; Includes: RecName: Full=Pectinesterase inhibitor 20; AltName: Full=Pectin methylesterase inhibitor 20; Includes: RecName: Full=Pectinesterase 20; Short=PE 20; AltName: Full=Pectin methylesterase 20; Short=AtPME20; Flags: Precursor && PF04043:Plant invertase/pectin methylesterase inhibitor
JreChr10G12236	61.1554	88.4975	88.6614	11.7087	17.3838	13.6769	79.4381	14.2565	2.47494	4.09574e-12	3.95812e-11	- && Q9FIK1.1 RecName: Full=BTB/POZ domain-containing protein At5g47800 && PF03000:NPH3 family
JreChr12G10788	372.578	370.343	330.858	190.266	200.879	143.081	357.926	178.076	1.00551	4.22324e-12	4.07708e-11	- && - && -
JreChr07G12135	81.8542	87.5355	80.0115	22.4416	13.5207	14.729	83.1337	16.8971	2.29699	4.31693e-12	4.16462e-11	- && Q9SB75.1 RecName: Full=Probable xyloglucan glycosyltransferase 5; AltName: Full=Cellulose synthase-like protein C5; Short=AtCslC5 && PF13641:Glycosyltransferase like family 2
JreChr14G11036	60.2146	58.6777	78.9303	5.85433	11.5892	9.46863	65.9408	8.97072	2.87583	4.49793e-12	4.32569e-11	- && Q9LHN9.1 RecName: Full=IQ domain-containing protein IQM2; AltName: Full=IQ motif-containing protein 2 && -
JreChr16G11033	138.305	125.051	174.079	47.8104	34.7676	54.7076	145.812	45.7619	1.67324	4.95266e-12	4.75147e-11	- && - && -
JreChr03G11304	222.041	215.472	243.278	63.4219	96.5766	110.467	226.931	90.1553	1.33384	5.05264e-12	4.84571e-11	- && - && PF08241:Methyltransferase domain
JreChr14G11133	67.7414	68.2969	76.7678	14.6358	12.555	7.36449	70.9354	11.5184	2.61319	5.10346e-12	4.89107e-11	- && Q9LFA4.1 RecName: Full=IQ domain-containing protein IQM3; AltName: Full=IQ motif-containing protein 3 && -
JreChr04G10758	98.7895	96.1929	101.636	26.3445	19.3153	29.458	98.8729	25.0393	1.98505	5.20113e-12	4.98123e-11	- && Q9SKX5.1 RecName: Full=Probable polyamine oxidase 2; Short=AtPAO2; AltName: Full=Amine oxidase 1 && PF01593:Flavin containing amine oxidoreductase
JreChr10G10434	279.433	229.901	200.029	74.1549	108.166	103.103	236.454	95.1412	1.31621	5.44373e-12	5.20458e-11	- && Q6K5Q0.1 RecName: Full=Putative germin-like protein 2-1; Flags: Precursor && -
JreChr13G11113	296.369	316.475	378.433	180.509	156.454	150.446	330.425	162.47	1.02129	5.62899e-12	5.37614e-11	- && Q9LXU9.1 RecName: Full=IRK-interacting protein && -
JreChr05G10252	66.8005	55.7919	68.1179	8.7815	8.69189	9.46863	63.5701	8.98067	2.82409	5.63481e-12	5.37984e-11	- && Q9SWI1.2 RecName: Full=Protein PHYTOCHROME KINASE SUBSTRATE 1 && -
JreChr10G11995	111.021	80.802	107.042	14.6358	30.9045	21.0414	99.6217	22.1939	2.16379	5.75093e-12	5.48694e-11	- && - && -
JreChr04G11477	54.5695	46.1726	67.0367	7.80578	2.8973	0	55.9262	3.56769	3.94247	5.89456e-12	5.61624e-11	- && - && -
JreChr05G10006	266.261	236.634	277.878	115.135	126.515	127.3	260.258	122.984	1.08105	5.96301e-12	5.67755e-11	- && Q9LI84.2 RecName: Full=Probable calcium-binding protein CML16; AltName: Full=Calmodulin-like protein 16 && PF13499:EF-hand domain pair
JreChr03G11408	249.326	239.52	233.547	110.257	108.166	118.884	240.798	112.435	1.10023	5.97121e-12	5.68341e-11	- && Q8VWJ2.1 RecName: Full=Probable WRKY transcription factor 28; AltName: Full=WRKY DNA-binding protein 28 && PF03106:WRKY DNA -binding domain
JreChr03G10122	110.08	99.0787	92.9863	0.975722	0.965766	0	100.715	0.647163	7.2463	6.10591e-12	5.80962e-11	- && - && -
novel.2337	234.272	258.759	242.197	124.892	104.303	111.519	245.076	113.572	1.10957	6.66698e-12	6.32826e-11	-
JreChr08G11655	198.52	176.995	205.435	71.2277	51.1856	92.5821	193.65	71.6651	1.43815	6.92093e-12	6.56482e-11	- && - && PF14009:Domain of unknown function (DUF4228)
JreChr05G13051	58.3329	64.4492	75.6866	8.7815	13.5207	4.20828	66.1562	8.83683	2.88892	7.2494e-12	6.85996e-11	- && - && PF00168:C2 domain
JreChr13G10827	300.132	274.15	241.116	144.407	119.755	113.624	271.799	125.928	1.11033	7.2736e-12	6.88051e-11	- && Q9FK81.1 RecName: Full=Stress-response A/B barrel domain-containing protein At5g22580; AltName: Full=Uncharacterized protein At5g22580 && PF07876:Stress responsive A/B Barrel Domain
JreChr04G12562	117.607	108.698	120.017	16.5873	32.836	39.9787	115.441	29.8007	1.95895	7.28821e-12	6.89199e-11	- && Q09851.2 RecName: Full=NADPH-dependent 1-acyldihydroxyacetone phosphate reductase; Short=ADR; AltName: Full=1-acyl DHAP reductase; AltName: Full=Acyl/alkyl DHAP reductase; AltName: Full=Acylglycerone-phosphate reductase && PF00106:short chain dehydrogenase
JreChr09G11914	249.326	258.759	267.065	116.111	122.652	133.613	258.383	124.125	1.05832	7.66508e-12	7.23849e-11	- && Q9ZVC2.1 RecName: Full=Regulatory protein NPR5; AltName: Full=BTB/POZ domain-containing protein NPR5; AltName: Full=Protein BLADE ON PETIOLE 2 && PF11900:Domain of unknown function (DUF3420)|PF12796:Ankyrin repeats (3 copies)|PF00651:BTB/POZ domain
JreChr14G11733	243.681	224.129	286.528	109.281	121.686	112.571	251.446	114.513	1.13249	7.76945e-12	7.33206e-11	- && Q6AWW5.1 RecName: Full=Ankyrin repeat-containing protein At5g02620 && PF12796:Ankyrin repeats (3 copies)|PF13857:Ankyrin repeats (many copies)|PF13962:Domain of unknown function
JreChr16G10810	98.7895	126.975	154.617	30.2474	41.5279	36.8224	126.794	36.1993	1.80552	8.05841e-12	7.59699e-11	- && Q9SND9.1 RecName: Full=Uncharacterized acetyltransferase At3g50280 && PF02458:Transferase family
JreChr11G11708	312.363	292.426	311.396	114.159	139.07	176.748	305.395	143.326	1.09417	8.23737e-12	7.75779e-11	- && Q6R567.1 RecName: Full=E3 ubiquitin-protein ligase RMA1H1; AltName: Full=Protein RING membrane-anchor 1 homolog 1 && PF00097:Zinc finger, C3HC4 type (RING finger)
JreChr13G11051	79.0316	75.9924	62.7117	6.83005	7.72613	18.9373	72.5786	11.1645	2.71807	8.55897e-12	8.05246e-11	- && - && -
novel.2704	129.838	116.393	145.967	46.8347	43.4595	33.6662	130.733	41.3201	1.6569	8.72052e-12	8.19055e-11	PF00847:AP2 domain
JreChr03G13133	77.1499	77.9162	74.6053	7.80578	21.2468	10.5207	76.5572	13.1911	2.53134	1.08491e-11	1.01417e-10	- && - && -
novel.2186	92.2036	92.3452	138.398	29.2717	28.0072	25.2497	107.649	27.5095	1.9633	1.10401e-11	1.03133e-10	PF08240:Alcohol dehydrogenase GroES-like domain|PF00107:Zinc-binding dehydrogenase
JreChr09G11798	180.644	168.338	112.449	58.5433	41.5279	46.2911	153.81	48.7874	1.65917	1.15194e-11	1.07465e-10	- && Q9LZV3.1 RecName: Full=Mannan endo-1,4-beta-mannosidase 6; AltName: Full=Beta-mannanase 6; AltName: Full=Endo-beta-1,4-mannanase 6; Short=AtMAN6; Flags: Precursor && PF00150:Cellulase (glycosyl hydrolase family 5)
JreChr11G10209	111.961	151.985	135.155	39.0289	51.1856	32.6142	133.034	40.9429	1.69569	1.29233e-11	1.20118e-10	- && Q9M6E8.1 RecName: Full=9-cis-epoxycarotenoid dioxygenase NCED1, chloroplastic; AltName: Full=PvNCED1; Flags: Precursor && PF03055:Retinal pigment epithelial membrane protein
JreChr03G13342	125.133	112.546	122.18	35.126	41.5279	36.8224	119.953	37.8255	1.66417	1.30942e-11	1.21666e-10	- && - && -
JreChr10G12096	189.111	160.642	202.191	86.8393	57.9459	64.1763	183.982	69.6538	1.39937	1.35747e-11	1.25919e-10	- && Q6R2J8.1 RecName: Full=Protein STRUBBELIG-RECEPTOR FAMILY 8; AltName: Full=Leucine-rich repeat receptor kinase-like protein SRF8; Flags: Precursor && PF00069:Protein kinase domain|PF08263:Leucine rich repeat N-terminal domain|PF13855:Leucine rich repeat
JreChr13G10958	216.396	202.967	201.11	103.427	57.9459	81.0094	206.824	80.794	1.35704	1.40074e-11	1.29802e-10	- && O81020.1 RecName: Full=Non-specific phospholipase C2; Flags: Precursor && PF04185:Phosphoesterase family
JreChr10G11516	157.122	164.49	163.267	62.4462	69.5351	52.6035	161.626	61.5283	1.39045	1.45247e-11	1.34372e-10	- && O22216.1 RecName: Full=Glycerol-3-phosphate dehydrogenase [NAD(+)] GPDHC1, cytosolic && PF01210:NAD-dependent glycerol-3-phosphate dehydrogenase N-terminus|PF07479:NAD-dependent glycerol-3-phosphate dehydrogenase C-terminus
JreChr15G11859	129.838	161.604	175.16	45.8589	53.1171	64.1763	155.534	54.3841	1.51698	1.48322e-11	1.37079e-10	- && O23969.1 RecName: Full=Pollen-specific protein SF21 && PF03096:Ndr family
JreChr03G10797	63.978	62.5254	48.6556	2.92717	8.69189	8.41656	58.3863	6.67854	3.13535	1.48894e-11	1.37562e-10	- && Q8GWP0.1 RecName: Full=Transcription factor MYB39; AltName: Full=Myb-related protein 39; Short=AtMYB39 && PF00249:Myb-like DNA-binding domain
JreChr05G11263	90.3219	92.3452	95.1488	0	1.93153	0	92.6053	0.643844	7.12419	1.52414e-11	1.40673e-10	- && Q9LQU5.1 RecName: Full=Nudix hydrolase 18, mitochondrial; Short=AtNUDT18; Flags: Precursor && PF00293:NUDIX domain
JreChr01G12866	108.198	111.584	108.124	25.3688	25.1099	41.0307	109.302	30.5031	1.84806	1.6158e-11	1.48935e-10	- && Q0V7T5.1 RecName: Full=Probable receptor-like protein kinase At1g80640; Flags: Precursor && PF00069:Protein kinase domain
JreChr09G12664	64.9188	116.393	77.849	20.4902	17.3838	9.46863	86.3871	15.7809	2.44537	1.63961e-11	1.51029e-10	- && Q651X6.1 RecName: Full=Cellulose synthase-like protein E6; AltName: Full=OsCslE6 && PF03552:Cellulose synthase
JreChr11G12496	164.649	176.995	177.323	78.0578	62.7748	66.2804	172.989	69.0376	1.32431	1.71859e-11	1.58095e-10	- && Q9SJE2.1 RecName: Full=Palmitoyl-acyl carrier protein thioesterase, chloroplastic; AltName: Full=16:0-acyl-carrier protein thioesterase; Short=16:0-ACP thioesterase; AltName: Full=Acyl-[acyl-carrier-protein] hydrolase; AltName: Full=Acyl-acyl carrier protein thioesterase B1; Short=AtFATB1; Flags: Precursor && PF01643:Acyl-ACP thioesterase
JreChr14G11123	110.08	92.3452	104.88	26.3445	28.973	30.51	102.435	28.6092	1.84125	1.91825e-11	1.75761e-10	- && F8WKW8.1 RecName: Full=Beta-D-glucosyl crocetin beta-1,6-glucosyltransferase; AltName: Full=UDP-glucose glucosyltransferase 9; Short=GjUGT9; AltName: Full=UDP-glycosyltransferase 94E5 && -
JreChr11G11286	59.2737	50.9822	58.3868	7.80578	7.72613	4.20828	56.2142	6.58006	3.08493	1.93145e-11	1.76854e-10	- && P22503.2 RecName: Full=Endoglucanase; AltName: Full=Abscission cellulase; AltName: Full=Endo-1,4-beta-glucanase; Flags: Precursor && PF00759:Glycosyl hydrolase family 9
JreChr13G11409	174.999	115.431	172.998	42.9318	56.9802	53.6556	154.476	51.1892	1.59293	2.02417e-11	1.851e-10	- && O48928.1 RecName: Full=Cytochrome P450 77A3 && PF00067:Cytochrome P450
JreChr05G11363	72.4457	79.8401	76.7678	12.6844	15.4523	18.9373	76.3512	15.6913	2.28691	2.08173e-11	1.90237e-10	- && - && -
JreChr07G12047	107.257	131.784	100.555	34.1503	28.973	36.8224	113.199	33.3152	1.76809	2.11491e-11	1.93206e-10	- && - && PF13639:Ring finger domain
JreChr05G11778	182.525	183.728	125.423	0.975722	12.555	5.26035	163.892	6.26368	4.70598	2.3977e-11	2.18608e-10	- && Q9ZWQ9.1 RecName: Full=Flavonol synthase/flavanone 3-hydroxylase; AltName: Full=CitFLS; Short=FLS && PF14226:non-haem dioxygenase in morphine synthesis N-terminal|PF03171:2OG-Fe(II) oxygenase superfamily
JreChr16G10808	139.246	166.414	168.673	29.2717	29.9387	72.5928	158.111	43.9344	1.8559	2.4655e-11	2.24642e-10	- && Q9SND9.1 RecName: Full=Uncharacterized acetyltransferase At3g50280 && PF02458:Transferase family
JreChr09G10097	66.8005	48.0964	49.7369	2.92717	8.69189	5.26035	54.878	5.62647	3.28385	2.99099e-11	2.70742e-10	- && Q0WQ57.1 RecName: Full=Auxilin-related protein 2 && -
JreChr07G12152	104.435	93.3071	107.042	27.3202	29.9387	29.458	101.595	28.9056	1.81302	3.02856e-11	2.73785e-10	- && Q96518.2 RecName: Full=Peroxidase 16; Short=Atperox P16; AltName: Full=ATP22a; Flags: Precursor && PF00141:Peroxidase
JreChr11G12688	62.0963	88.4975	81.0927	11.7087	18.3496	15.781	77.2288	15.2798	2.33663	3.05347e-11	2.75947e-10	- && P93604.1 RecName: Full=Rust resistance kinase Lr10; AltName: Full=Probable receptor-like serine/threonine-protein kinase LRK10; Flags: Precursor && PF00069:Protein kinase domain
JreChr02G11007	63.0371	74.0685	58.3868	13.6601	10.6234	3.15621	65.1641	9.14658	2.81891	3.11227e-11	2.81169e-10	- && Q9SLN8.1 RecName: Full=2-alkenal reductase (NADP(+)-dependent); AltName: Full=Alkenal double bound reductase; AltName: Full=Allylic alcohol dehydrogenase 1; Short=allyl-ADH1; AltName: Full=Flavin-free double bond reductase; Short=NtDBR; AltName: Full=Pulegone reductase; Short=NtRed-1 && PF00107:Zinc-binding dehydrogenase|PF16884:N-terminal domain of oxidoreductase
JreChr07G11388	104.435	100.041	89.7426	19.5144	31.8703	26.3017	98.0726	25.8955	1.92206	3.2414e-11	2.92644e-10	- && Q9C7F8.1 RecName: Full=ABC transporter B family member 13; Short=ABC transporter ABCB.13; Short=AtABCB13; AltName: Full=P-glycoprotein 13; AltName: Full=Putative multidrug resistance protein 15 && PF07673:Protein of unknown function (DUF1602)|PF00664:ABC transporter transmembrane region|PF00005:ABC transporter
JreChr14G10813	98.7895	106.774	108.124	28.2959	24.1441	36.8224	104.562	29.7542	1.81748	3.34443e-11	3.01554e-10	- && Q9FMP5.1 RecName: Full=Calcium-dependent protein kinase 17 && PF00069:Protein kinase domain|PF13499:EF-hand domain pair
JreChr08G11425	167.472	102.926	125.423	38.0532	33.8018	47.3431	131.941	39.7327	1.73585	3.47436e-11	3.12759e-10	- && Q9M9W9.1 RecName: Full=Probable protein phosphatase 2C 34; Short=AtPP2C34 && PF00481:Protein phosphatase 2C
JreChr09G11589	67.7414	104.85	139.48	19.5144	28.973	21.0414	104.024	23.1763	2.1604	3.54624e-11	3.1861e-10	- && O80437.1 RecName: Full=Glycerol-3-phosphate 2-O-acyltransferase 6; Short=AtGPAT6; AltName: Full=Glycerol-3-phosphate acyltransferase 6 && PF01553:Acyltransferase|PF12710:haloacid dehalogenase-like hydrolase
JreChr11G11868	89.381	77.9162	75.6866	8.7815	24.1441	14.729	80.9946	15.8849	2.34826	3.60611e-11	3.23884e-10	- && Q9SGH4.1 RecName: Full=Photosynthetic NDH subunit of lumenal location 3, chloroplastic; AltName: Full=PsbQ-like protein 2; Flags: Precursor && PF05757:Oxygen evolving enhancer protein 3 (PsbQ)
novel.130	101.612	104.85	92.9863	34.1503	18.3496	26.3017	99.8162	26.2672	1.92765	3.68855e-11	3.31074e-10	PF03732:Retrotransposon gag protein
JreChr10G10037	94.0853	84.6497	90.8239	20.4902	18.3496	28.4059	89.853	22.4152	2.00874	3.7763e-11	3.38402e-10	- && - && PF06200:tify domain|PF09425:Divergent CCT motif
novel.1465	181.585	206.815	207.597	82.9364	67.6036	98.8946	198.666	83.1448	1.25904	4.13914e-11	3.702e-10	PF03140:Plant protein of unknown function
JreChr14G10374	138.305	135.632	123.261	49.7618	38.6306	49.4473	132.399	45.9466	1.52959	4.3584e-11	3.88806e-10	- && F4HVY0.1 RecName: Full=Protein ECERIFERUM 1 && PF04116:Fatty acid hydroxylase superfamily|PF12076:WAX2 C-terminal domain
JreChr12G11043	44.2201	59.6396	41.087	4.87861	1.93153	1.05207	48.3156	2.62074	4.18977	4.47516e-11	3.98581e-10	- && O82752.1 RecName: Full=Protein DETOXIFICATION 49; Short=AtDTX49; AltName: Full=Multidrug and toxic compound extrusion protein 49; Short=MATE protein 49; AltName: Full=Protein NOVEL ION CARRIER 1; Short=Protein NIC1 && PF01554:MatE
JreChr01G13871	200.402	201.043	204.354	84.8878	91.7478	95.7384	201.933	90.7913	1.15389	4.47918e-11	3.98811e-10	- && - && -
JreChr01G10637	45.1609	46.1726	54.0618	5.85433	2.8973	2.10414	48.4651	3.61859	3.73134	4.67064e-11	4.15058e-10	- && Q9SZ06.1 RecName: Full=Ethylene-responsive transcription factor ERF109 && PF00847:AP2 domain
JreChr11G10191	53.6286	37.5152	61.6305	1.95144	6.76036	0	50.9248	2.90393	4.09819	4.80817e-11	4.26596e-10	- && H2DH21.1 RecName: Full=Cytochrome P450 CYP72A219; AltName: Full=Cytochrome P450 CYP72A129 [Panax ginseng] && PF00067:Cytochrome P450
JreChr12G11437	180.644	175.071	165.429	78.0578	72.4324	65.2283	173.715	71.9062	1.27179	5.08672e-11	4.50878e-10	- && Q8VYE5.1 RecName: Full=Glucan endo-1,3-beta-glucosidase 12; AltName: Full=(1->3)-beta-glucan endohydrolase 12; Short=(1->3)-beta-glucanase 12; AltName: Full=Beta-1,3-endoglucanase 12; Short=Beta-1,3-glucanase 12; Flags: Precursor && PF07983:X8 domain|PF00332:Glycosyl hydrolases family 17
JreChr15G10516	56.4512	58.6777	54.0618	10.7329	6.76036	3.15621	56.3969	6.88317	3.02207	5.19644e-11	4.59867e-10	- && Q42371.1 RecName: Full=LRR receptor-like serine/threonine-protein kinase ERECTA; AltName: Full=Protein QUANTITATIVE RESISTANCE TO PLECTOSPHAERELLA 1; AltName: Full=Protein QUANTITATIVE RESISTANCE TO RALSTONIA SOLANACEARUM 1; AltName: Full=Protein TRANSPIRATION EFFICIENCY 1; Flags: Precursor && PF07714:Protein tyrosine kinase|PF13855:Leucine rich repeat|PF08263:Leucine rich repeat N-terminal …
JreChr01G11435	127.015	154.871	127.586	43.9075	54.0829	45.239	136.491	47.7431	1.51495	5.28982e-11	4.67535e-10	- && - && -
JreChr09G10141	40.4567	57.7157	62.7117	7.80578	5.79459	2.10414	53.628	5.23484	3.33933	5.45356e-11	4.81392e-10	- && Q1G3U8.1 RecName: Full=VQ motif-containing protein 1; Short=AtVQ1 && PF05678:VQ motif
JreChr16G10678	62.0963	57.7157	58.3868	0	2.8973	0	59.3996	0.965766	5.90089	5.6544e-11	4.98645e-10	- && Q9ULT6.3 RecName: Full=E3 ubiquitin-protein ligase ZNRF3; AltName: Full=RING finger protein 203; AltName: Full=Zinc/RING finger protein 3; Flags: Precursor && PF13639:Ring finger domain
JreChr03G13101	86.5584	87.5355	74.6053	24.3931	11.5892	18.9373	82.8998	18.3065	2.18192	5.66998e-11	4.99859e-10	- && Q9LFT0.1 RecName: Full=Protein trichome birefringence-like 19 && PF13839:GDSL/SGNH-like Acyl-Esterase family found in Pmr5 and Cas1p|PF14416:PMR5 N terminal Domain
JreChr07G11926	100.671	103.888	113.53	38.0532	30.9045	18.9373	106.03	29.2983	1.84833	6.93377e-11	6.08372e-10	- && - && -
JreChr01G10191	40.4567	54.8299	46.4932	4.87861	0.965766	1.05207	47.2599	2.29882	4.34808	6.99502e-11	6.13358e-10	- && Q700E4.1 RecName: Full=Transcription factor bHLH67; AltName: Full=Basic helix-loop-helix protein 67; Short=AtbHLH67; Short=bHLH 67; AltName: Full=Transcription factor EN 11; AltName: Full=bHLH transcription factor bHLH067 && PF00010:Helix-loop-helix DNA-binding domain
JreChr09G11405	175.939	161.604	178.404	75.1306	58.9117	76.8011	171.983	70.2811	1.29241	7.77182e-11	6.80396e-10	- && - && -
novel.1663	3027.66	6452.62	3138.83	755.209	537.932	479.744	4206.37	590.961	2.83138	7.99959e-11	6.99453e-10	PF03951:Glutamine synthetase, beta-Grasp domain|PF00120:Glutamine synthetase, catalytic domain
JreChr10G11558	131.719	122.165	123.261	34.1503	52.1514	38.9266	125.715	41.7427	1.58921	8.02878e-11	7.01563e-10	- && Q9LZV3.1 RecName: Full=Mannan endo-1,4-beta-mannosidase 6; AltName: Full=Beta-mannanase 6; AltName: Full=Endo-beta-1,4-mannanase 6; Short=AtMAN6; Flags: Precursor && PF00150:Cellulase (glycosyl hydrolase family 5)
JreChr12G10587	89.381	87.5355	98.3925	11.7087	24.1441	29.458	91.7697	21.7703	2.08099	8.07469e-11	7.05131e-10	- && O23553.3 RecName: Full=Beta-amylase 3, chloroplastic; AltName: Full=1,4-alpha-D-glucan maltohydrolase; AltName: Full=Beta-amylase 8; AltName: Full=Chloroplast beta-amylase; Short=CT-BMY; Flags: Precursor && PF01373:Glycosyl hydrolase family 14
JreChr15G12257	52.6878	43.2868	45.4119	3.90289	0.965766	5.26035	47.1288	3.37633	3.82199	8.28815e-11	7.23543e-10	- && - && PF00036:EF hand
JreChr12G10047	72.4457	53.868	71.3616	9.75722	7.72613	15.781	65.8918	11.0881	2.58041	8.34793e-11	7.28532e-10	- && Q9SD84.1 RecName: Full=PLASMODESMATA CALLOSE-BINDING PROTEIN 2; Short=AtPDCB2; AltName: Full=Glucan endo-1,3-beta-glucosidase-like protein 3; Flags: Precursor && PF07983:X8 domain
JreChr02G11711	78.0908	101.003	89.7426	7.80578	28.973	17.8852	89.612	18.2213	2.29609	8.81639e-11	7.67724e-10	- && - && PF14368:Probable lipid transfer
JreChr06G11368	88.4402	101.964	90.8239	29.2717	27.0414	17.8852	93.7428	24.7328	1.91714	9.04062e-11	7.86261e-10	- && Q9LU85.1 RecName: Full=Probable plastid-lipid-associated protein 4, chloroplastic; AltName: Full=Fibrillin-3a; AltName: Full=Plastoglobulin 25; Short=AtPGL25; Flags: Precursor && PF04755:PAP_fibrillin
JreChr02G10368	201.342	211.624	240.035	96.5965	112.029	84.1656	217.667	97.597	1.15343	9.46866e-11	8.22972e-10	- && Q9LUV2.1 RecName: Full=Stress-response A/B barrel domain-containing protein HS1; AltName: Full=Pop3 family protein At3g17210; AltName: Full=Protein HEAT STABLE 1; Short=AtHS1 && PF07876:Stress responsive A/B Barrel Domain
JreChr06G12100	130.779	109.66	161.104	40.0046	46.3568	48.3952	133.848	44.9189	1.57387	9.51341e-11	8.26147e-10	- && P23472.2 RecName: Full=Hevamine-A; Includes: RecName: Full=Chitinase; Includes: RecName: Full=Lysozyme; Flags: Precursor && PF00704:Glycosyl hydrolases family 18
JreChr03G10338	121.37	102.926	115.692	39.0289	35.7333	34.7183	113.33	36.4935	1.63388	9.51413e-11	8.26147e-10	- && P14133.1 RecName: Full=L-ascorbate oxidase; Short=ASO; Short=Ascorbase; Flags: Precursor && PF00394:Multicopper oxidase|PF07731:Multicopper oxidase|PF07732:Multicopper oxidase
JreChr01G13887	176.88	213.548	203.272	103.427	72.4324	61.02	197.9	78.9597	1.32218	1.09949e-10	9.5145e-10	- && O04609.1 RecName: Full=WRKY transcription factor 22; AltName: Full=WRKY DNA-binding protein 22 && PF03106:WRKY DNA -binding domain
JreChr02G12057	57.392	52.9061	62.7117	10.7329	6.76036	8.41656	57.6699	8.63662	2.73831	1.14023e-10	9.84554e-10	- && Q93WY4.1 RecName: Full=Probable WRKY transcription factor 12; AltName: Full=WRKY DNA-binding protein 12 && PF03106:WRKY DNA -binding domain
JreChr13G10538	199.461	223.167	211.922	80.0092	100.44	106.259	211.517	95.5693	1.14754	1.14614e-10	9.89349e-10	- && Q9LZH5.1 RecName: Full=Non-specific lipid transfer protein GPI-anchored 2; Short=AtLTPG-2; Short=Protein LTP-GPI-ANCHORED 2; AltName: Full=Xylogen-like protein 5; Short=AtXYP5; Flags: Precursor && PF14368:Probable lipid transfer
JreChr03G12601	155.241	181.805	194.623	62.4462	79.1928	76.8011	177.223	72.8134	1.28237	1.23296e-10	1.06296e-09	- && Q96303.1 RecName: Full=Inorganic phosphate transporter 1-4; Short=AtPht1;4; AltName: Full=H(+)/Pi cotransporter && PF00083:Sugar (and other) transporter
JreChr05G10027	235.213	252.987	222.735	130.747	100.44	104.155	236.978	111.78	1.08409	1.2527e-10	1.07898e-09	- && Q9LFS4.1 RecName: Full=Protein NSP-INTERACTING KINASE 1; Short=AtNIK1; AltName: Full=LRR receptor-like serine/threonine-protein kinase NIK1; Flags: Precursor && PF13855:Leucine rich repeat|PF00069:Protein kinase domain|PF08263:Leucine rich repeat N-terminal domain
JreChr01G13628	247.444	356.876	272.472	145.383	147.762	108.363	292.264	133.836	1.1249	1.31258e-10	1.12951e-09	- && - && -
JreChr06G10580	46.1018	42.3249	60.5493	5.85433	1.93153	6.31242	49.6586	4.69943	3.40991	1.32342e-10	1.13848e-09	- && Q9SWI1.2 RecName: Full=Protein PHYTOCHROME KINASE SUBSTRATE 1 && -
JreChr14G10304	121.37	119.279	81.0927	30.2474	21.2468	36.8224	107.247	29.4389	1.87287	1.36192e-10	1.1687e-09	- && Q9SHQ8.2 RecName: Full=Heavy metal-associated isoprenylated plant protein 4; Short=AtHIP04; Flags: Precursor && PF00403:Heavy-metal-associated domain
JreChr13G10713	83.7359	100.041	96.2301	29.2717	25.1099	23.1455	93.3355	25.8424	1.85014	1.4514e-10	1.24241e-09	- && Q9FMR3.1 RecName: Full=NAC domain-containing protein 90; Short=ANAC090 && PF02365:No apical meristem (NAM) protein
JreChr10G10517	231.45	227.015	242.197	129.771	105.268	90.478	233.554	108.506	1.10322	1.47406e-10	1.26025e-09	- && Q9SK55.1 RecName: Full=Transcription factor JUNGBRUNNEN 1; AltName: Full=NAC domain-containing protein 42; Short=ANAC042 && PF02365:No apical meristem (NAM) protein
JreChr02G10531	76.2091	76.9543	80.0115	12.6844	24.1441	14.729	77.725	17.1858	2.17284	1.60219e-10	1.36684e-09	- && - && -
JreChr02G11229	89.381	85.6117	80.0115	23.4173	24.1441	17.8852	85.0014	21.8156	1.95923	1.62277e-10	1.38366e-09	- && - && -
JreChr12G11766	92.2036	94.269	101.636	34.1503	23.1784	23.1455	96.0363	26.8247	1.83699	1.62377e-10	1.38397e-09	- && Q9XFI1.1 RecName: Full=Thioredoxin-like 1-2, chloroplastic; AltName: Full=Atypical cysteine/histidine-rich thioredoxin 5; Short=AtACHT5; AltName: Full=Lilium-type thioredoxin 1-2; Flags: Precursor && PF00085:Thioredoxin
JreChr11G12476	258.734	225.091	180.567	85.8635	95.6108	109.415	221.464	96.9632	1.19576	1.67761e-10	1.42855e-09	- && Q8RXS1.1 RecName: Full=Photosynthetic NDH subunit of subcomplex B 4, chloroplastic; Short=Protein PnsB4; AltName: Full=NDH DEPENDENT FLOW 6; AltName: Full=NDH-DEPENDENT CYCLIC ELECTRON FLOW 6; Flags: Precursor && -
JreChr14G11506	118.547	118.317	99.4738	26.3445	44.4252	31.5621	112.113	34.1106	1.71618	1.69043e-10	1.43858e-09	- && Q9LUZ6.1 RecName: Full=Protein PMR5; AltName: Full=Powdery mildew resistance protein 5; AltName: Full=Protein trichome birefringence-like 44 && PF14416:PMR5 N terminal Domain|PF13839:GDSL/SGNH-like Acyl-Esterase family found in Pmr5 and Cas1p
JreChr01G12760	68.6822	92.3452	107.042	16.5873	27.0414	21.0414	89.3566	21.5567	2.04768	1.83887e-10	1.5625e-09	- && - && -
JreChr09G12620	181.585	214.51	218.41	81.9607	88.8505	104.155	204.835	91.6553	1.16108	1.91445e-10	1.62275e-09	- && Q9LIK7.1 RecName: Full=Putative calcium-transporting ATPase 13, plasma membrane-type; AltName: Full=Ca(2+)-ATPase isoform 13 && PF00689:Cation transporting ATPase, C-terminus|PF00122:E1-E2 ATPase
JreChr08G10776	146.773	141.404	123.261	48.7861	49.2541	55.7597	137.146	51.2666	1.42275	1.97733e-10	1.674e-09	- && - && PF01925:Sulfite exporter TauE/SafE
JreChr12G10874	109.139	118.317	142.723	49.7618	38.6306	32.6142	123.393	40.3355	1.60792	2.05671e-10	1.74067e-09	- && Q65XK7.1 RecName: Full=Probable protein phosphatase 2C 51; Short=OsPP2C51 && PF00481:Protein phosphatase 2C
JreChr03G12733	79.9725	85.6117	84.3365	28.2959	12.555	16.8331	83.3069	19.228	2.11355	2.07285e-10	1.75379e-09	- && - && -
JreChr06G11074	204.165	160.642	204.354	90.7422	68.5694	81.0094	189.72	80.107	1.24353	2.16486e-10	1.83053e-09	- && Q9SKR2.2 RecName: Full=Synaptotagmin-1; AltName: Full=NTMC2T1.1; AltName: Full=Synaptotagmin A && PF17047:Synaptotagmin-like mitochondrial-lipid-binding domain|PF00168:C2 domain
JreChr01G11540	299.191	238.558	245.441	127.82	135.207	125.196	261.063	129.408	1.01309	2.24397e-10	1.8951e-09	- && B9HMP6.2 RecName: Full=CASP-like protein 1E1; Short=PtCASPL1E1 && PF04535:Domain of unknown function (DUF588)
JreChr01G12380	60.2146	80.802	46.4932	7.80578	12.555	9.46863	62.5033	9.94312	2.65305	2.302e-10	1.94234e-09	- && Q43111.1 RecName: Full=Pectinesterase 3; Short=PE 3; AltName: Full=Pectin methylesterase 3; Flags: Precursor && PF04043:Plant invertase/pectin methylesterase inhibitor
novel.640	69.6231	89.4594	60.5493	18.5387	10.6234	15.781	73.2106	14.9811	2.29265	2.31043e-10	1.94886e-09	-
JreChr15G11504	126.074	82.7259	90.8239	21.4659	27.0414	32.6142	99.8747	27.0405	1.89011	2.3205e-10	1.95676e-09	- && - && -
JreChr05G10133	67.7414	75.9924	57.3055	11.7087	6.76036	17.8852	67.0131	12.1181	2.48005	2.51304e-10	2.11013e-09	- && Q9FZE0.1 RecName: Full=Beta-glucosidase 40; Short=AtBGLU40; Flags: Precursor && PF00232:Glycosyl hydrolase family 1
JreChr03G11045	152.418	158.718	150.292	55.6162	60.8432	70.4887	153.809	62.316	1.30596	2.87179e-10	2.40264e-09	- && - && -
JreChr13G11810	127.956	158.718	121.099	50.7375	55.0487	38.9266	135.924	48.2376	1.49242	2.91671e-10	2.43874e-09	- && O22165.1 RecName: Full=Probable ribosome biogenesis protein RLP24 && PF01246:Ribosomal protein L24e
novel.1842	47.9835	48.0964	63.793	0	2.8973	0	53.291	0.965766	5.74238	2.94094e-10	2.45752e-09	-
JreChr03G13130	143.01	138.518	129.748	60.4948	46.3568	47.3431	137.092	51.3982	1.4151	3.04513e-10	2.54075e-09	- && Q8H191.1 RecName: Full=Probable polyamine oxidase 4; Short=AtPAO4; AltName: Full=Amine oxidase 2 && PF01593:Flavin containing amine oxidoreductase
JreChr09G11605	38.575	42.3249	45.4119	0	0	0	42.1039	0	7.84175	3.05026e-10	2.54427e-09	- && O49595.1 RecName: Full=High mobility group B protein 1; AltName: Full=High mobility group protein A; Short=AtHMGalpha; Short=HMG alpha; AltName: Full=Nucleosome/chromatin assembly factor group D 01; Short=Nucleosome/chromatin assembly factor group D 1 && PF00505:HMG (high mobility group) box
JreChr11G11863	169.353	164.49	145.967	68.3005	53.1171	72.5928	159.937	64.6702	1.30992	3.29566e-10	2.73989e-09	- && - && -
JreChr08G11554	252.149	217.396	219.491	99.5237	128.447	90.478	229.678	106.15	1.11189	3.34343e-10	2.77877e-09	- && P09444.1 RecName: Full=Late embryogenesis abundant protein D-34; Short=LEA D-34 && PF04927:Seed maturation protein
JreChr01G13612	111.021	110.622	89.7426	24.3931	26.0757	41.0307	103.795	30.4998	1.7749	3.53076e-10	2.93007e-09	- && Q8LPT3.1 RecName: Full=Membrane protein of ER body-like protein && -
JreChr15G11994	71.5048	64.4492	70.2804	0	1.93153	0	68.7448	0.643844	6.69498	3.68632e-10	3.05186e-09	- && Q6WNQ8.1 RecName: Full=Cytochrome P450 81E8 [Medicago truncatula] && PF00067:Cytochrome P450
JreChr01G13052	175.939	145.251	135.155	56.5919	57.9459	65.2283	152.115	59.9221	1.34731	3.75851e-10	3.10791e-09	- && Q9SCP2.2 RecName: Full=Probable pectate lyase 12; Flags: Precursor && PF00544:Pectate lyase
novel.2192	217.337	201.043	164.348	81.9607	93.6793	81.0094	194.243	85.5498	1.18433	3.96599e-10	3.27558e-09	PF00314:Thaumatin family
JreChr08G11684	99.7304	149.099	140.561	46.8347	47.3225	36.8224	129.797	43.6599	1.56779	3.98349e-10	3.28905e-09	- && Q6PQQ3.2 RecName: Full=AP2-like ethylene-responsive transcription factor AIL5; AltName: Full=Protein AINTEGUMENTA-LIKE 5 && PF00847:AP2 domain
JreChr14G11556	123.252	126.013	120.017	50.7375	41.5279	39.9787	123.094	44.0814	1.4804	4.03823e-10	3.33127e-09	- && Q9C523.1 RecName: Full=Dirigent protein 19; Short=AtDIR19; Flags: Precursor && PF03018:Dirigent-like protein
JreChr11G10740	99.7304	121.203	124.342	24.3931	44.4252	38.9266	115.092	35.915	1.67976	4.10103e-10	3.37604e-09	- && - && -
JreChr04G11824	27.2847	43.2868	56.2243	0	0	0	42.2653	0	7.84466	4.19937e-10	3.45113e-09	- && Q84JA6.1 RecName: Full=Cellulose synthase A catalytic subunit 4 [UDP-forming]; Short=AtCesA4; AltName: Full=Protein IRREGULAR XYLEM 5; Short=AtIRX5 && PF14569:Zinc-binding RING-finger|PF03552:Cellulose synthase
JreChr09G10667	107.257	119.279	111.367	41.9561	38.6306	33.6662	112.635	38.0843	1.56234	4.19971e-10	3.45113e-09	- && Q9XFK7.1 RecName: Full=Protein MOTHER of FT and TFL1 && PF01161:Phosphatidylethanolamine-binding protein
JreChr05G12565	53.6286	48.0964	40.0058	3.90289	3.86306	7.36449	47.2436	5.04348	3.24216	4.35529e-10	3.57474e-09	- && P42767.1 RecName: Full=Aquaporin PIP-type && PF00230:Major intrinsic protein
JreChr14G11780	280.374	293.388	268.147	103.427	147.762	160.967	280.636	137.385	1.03295	4.7535e-10	3.89007e-09	- && Q9SK03.2 RecName: Full=Ethylene-responsive transcription factor RAP2-7; AltName: Full=Protein RELATED TO APETALA2 7; AltName: Full=Protein TARGET OF EAT 1 && PF00847:AP2 domain
JreChr08G11256	110.08	88.4975	87.5802	19.5144	29.9387	31.5621	95.3858	27.0051	1.82462	5.04149e-10	4.11603e-09	- && Q8LER3.2 RecName: Full=Probable xyloglucan endotransglucosylase/hydrolase protein 7; Short=At-XTH7; Short=XTH-7; Flags: Precursor && PF00722:Glycosyl hydrolases family 16
JreChr12G10158	70.564	51.9442	63.793	7.80578	6.76036	16.8331	62.1004	10.4664	2.58273	5.21644e-10	4.25135e-09	- && - && -
JreChr10G12184	71.5048	59.6396	57.3055	15.6116	9.65766	10.5207	62.8166	11.93	2.39597	6.13445e-10	4.97612e-09	- && B9HD38.1 RecName: Full=CASP-like protein 2B2; Short=PtCASPL2B2 && PF04535:Domain of unknown function (DUF588)
JreChr08G11234	249.326	263.569	229.222	114.159	142.933	88.3739	247.372	115.156	1.10062	6.19448e-10	5.02334e-09	- && O80327.1 RecName: Full=Thaumatin-like protein 1; Flags: Precursor && PF00314:Thaumatin family
JreChr06G11245	58.3329	71.1827	75.6866	14.6358	18.3496	7.36449	68.4007	13.45	2.33485	6.59216e-10	5.33025e-09	- && - && -
JreChr04G12528	156.182	169.299	163.267	68.3005	53.1171	79.9573	162.916	67.125	1.28242	6.74688e-10	5.45058e-09	- && Q9FIB0.1 RecName: Full=Cytochrome P450 78A7 && PF00067:Cytochrome P450
novel.1162	43.2792	39.4391	46.4932	1.95144	4.82883	4.20828	43.0705	3.66285	3.55757	6.91195e-10	5.57906e-09	PF07645:Calcium-binding EGF domain
JreChr04G11764	47.0426	43.2868	33.5183	1.95144	1.93153	2.10414	41.2826	1.99571	4.37465	7.21487e-10	5.81172e-09	- && P24397.1 RecName: Full=Hyoscyamine 6-dioxygenase; AltName: Full=Hyoscyamine 6-beta-hydroxylase && PF14226:non-haem dioxygenase in morphine synthesis N-terminal|PF03171:2OG-Fe(II) oxygenase superfamily
JreChr08G11600	301.073	285.693	219.491	153.188	110.097	118.884	268.752	127.39	1.07861	7.26001e-10	5.84469e-09	- && Q9CAZ7.1 RecName: Full=Protein STRICTOSIDINE SYNTHASE-LIKE 5; Short=AtSSL5; AltName: Full=Protein YELLOW-LEAF-SPECIFIC GENE 2; Flags: Precursor && PF03088:Strictosidine synthase
JreChr06G10504	143.95	160.642	144.886	55.6162	63.7405	65.2283	149.826	61.5283	1.28523	7.43208e-10	5.97801e-09	- && Q0JXE7.1 RecName: Full=Transcription factor BPE; AltName: Full=Basic helix-loop-helix protein 31; Short=AtbHLH31; Short=bHLH 31; AltName: Full=Protein BIG PETAL; AltName: Full=Transcription factor EN 88; AltName: Full=bHLH transcription factor bHLH031 && -
JreChr10G11440	147.714	197.195	138.398	67.3248	56.9802	67.3325	161.103	63.8792	1.33707	7.69251e-10	6.18031e-09	- && Q2MHE4.1 RecName: Full=Serine/threonine-protein kinase HT1; AltName: Full=High leaf temperature protein 1 && PF07714:Protein tyrosine kinase
JreChr03G10077	31.989	41.3629	67.0367	6.83005	1.93153	1.05207	46.7962	3.27122	3.81813	7.90834e-10	6.34636e-09	- && - && -
JreChr07G12334	54.5695	35.5914	40.0058	4.87861	3.86306	1.05207	43.3889	3.26458	3.71488	8.03507e-10	6.44246e-09	- && Q94AW5.1 RecName: Full=Ethylene-responsive transcription factor ERF003 && PF00847:AP2 domain
JreChr04G10377	135.483	87.5355	110.286	33.1746	39.5964	32.6142	111.101	35.1284	1.66027	8.83074e-10	7.06001e-09	- && Q8GWP0.1 RecName: Full=Transcription factor MYB39; AltName: Full=Myb-related protein 39; Short=AtMYB39 && PF00249:Myb-like DNA-binding domain
JreChr13G11477	115.725	130.822	100.555	34.1503	47.3225	35.7704	115.701	39.0811	1.56563	9.13077e-10	7.28936e-09	- && Q8S2W4.2 RecName: Full=Arabinogalactan peptide 23; Short=AG-peptide 23; Flags: Precursor && -
JreChr06G10611	285.078	249.14	267.065	116.111	162.249	119.936	267.094	132.765	1.00701	9.14733e-10	7.29838e-09	- && O80622.2 RecName: Full=Expansin-A15; Short=AtEXPA15; AltName: Full=Alpha-expansin-15; Short=At-EXP15; Short=AtEx15; AltName: Full=Ath-ExpAlpha-1.3; Flags: Precursor && PF03330:Rare lipoprotein A (RlpA)-like double-psi beta-barrel|PF01357:Pollen allergen
novel.2649	116.666	112.546	92.9863	43.9075	25.1099	31.5621	107.399	33.5265	1.68098	1.01867e-09	8.09508e-09	PF00722:Glycosyl hydrolases family 16|PF06955:Xyloglucan endo-transglycosylase (XET) C-terminus
JreChr12G10465	135.483	152.947	180.567	54.6404	56.9802	74.697	156.332	62.1059	1.33279	1.02678e-09	8.15715e-09	- && O23522.2 RecName: Full=Phospholipase A1-Ibeta2, chloroplastic; Flags: Precursor && PF01764:Lipase (class 3)
JreChr11G10885	97.8487	83.6878	121.099	31.2231	35.7333	21.0414	100.878	29.3326	1.77441	1.04044e-09	8.25862e-09	- && - && -
JreChr07G11690	190.052	157.756	194.623	80.9849	80.1586	82.0614	180.81	81.0683	1.15654	1.08024e-09	8.56959e-09	- && - && -
JreChr03G12425	191.934	170.261	155.698	68.3005	58.9117	89.4259	172.631	72.2127	1.26259	1.14614e-09	9.07679e-09	- && Q8L706.1 RecName: Full=Synaptotagmin-5; AltName: Full=NTMC2T2.1; AltName: Full=Synaptotagmin E && PF17047:Synaptotagmin-like mitochondrial-lipid-binding domain|PF00168:C2 domain
JreChr16G11113	409.271	318.398	290.853	205.877	113.96	146.238	339.507	155.358	1.12895	1.18527e-09	9.37327e-09	- && Q9XIC5.1 RecName: Full=NAC domain-containing protein 17; Short=ANAC017; AltName: Full=Protein NTM1-like 7; AltName: Full=Protein REGULATORS OF AOX1A 2 && PF02365:No apical meristem (NAM) protein
JreChr08G10059	104.435	84.6497	114.611	19.5144	32.836	36.8224	101.232	29.7243	1.77026	1.22553e-09	9.68337e-09	- && - && PF13414:TPR repeat
JreChr05G12027	55.5103	32.7056	45.4119	4.87861	4.82883	3.15621	44.5426	4.28788	3.36996	1.23467e-09	9.75009e-09	- && A2RVM8.1 RecName: Full=Heavy metal-associated isoprenylated plant protein 37; Short=AtHIP37; Flags: Precursor && PF00403:Heavy-metal-associated domain
JreChr08G10053	111.021	131.784	124.342	56.5919	34.7676	30.51	122.382	40.6232	1.5871	1.23684e-09	9.76444e-09	- && - && PF12428:Protein of unknown function (DUF3675)|PF12906:RING-variant domain
JreChr13G10651	111.021	75.9924	87.5802	14.6358	32.836	23.1455	91.5311	23.5391	1.95887	1.24698e-09	9.83885e-09	- && Q9SJ54.1 RecName: Full=NDR1/HIN1-like protein 12 && PF03168:Late embryogenesis abundant protein
JreChr07G12555	229.568	188.538	166.51	97.5722	71.4667	86.2697	194.872	85.1029	1.19782	1.26554e-09	9.9825e-09	- && - && PF08596:Lethal giant larvae(Lgl) like, C-terminal
JreChr09G10434	61.1554	74.0685	89.7426	19.5144	15.4523	18.9373	74.9889	17.968	2.05983	1.27745e-09	1.00706e-08	- && - && -
JreChr06G10989	63.978	102.926	73.5241	19.5144	23.1784	14.729	80.1428	19.1406	2.06172	1.2848e-09	1.01231e-08	- && Q93YT1.2 RecName: Full=Glutamate receptor 3.2; Short=AtGluR2; AltName: Full=Ligand-gated ion channel 3.2; Flags: Precursor && PF00060:Ligand-gated ion channel|PF01094:Receptor family ligand binding region|PF00497:Bacterial extracellular solute-binding proteins, family 3
JreChr08G11858	55.5103	32.7056	37.8433	0	1.93153	3.15621	42.0197	1.69591	4.65804	1.29334e-09	1.01872e-08	- && Q15GI4.1 RecName: Full=Eugenol synthase 1 && PF05368:NmrA-like family
JreChr03G11691	273.788	270.302	237.872	1.95144	2.8973	17.8852	260.654	7.57798	5.11638	1.3263e-09	1.0435e-08	- && Q84QC2.1 RecName: Full=Ethylene-responsive transcription factor ERF017 && PF00847:AP2 domain
JreChr11G10160	185.348	185.652	206.516	95.6208	95.6108	68.3845	192.505	86.5387	1.14923	1.32706e-09	1.0438e-08	- && Q9SK55.1 RecName: Full=Transcription factor JUNGBRUNNEN 1; AltName: Full=NAC domain-containing protein 42; Short=ANAC042 && PF02365:No apical meristem (NAM) protein
JreChr03G10574	152.418	155.832	181.648	58.5433	75.3297	73.6449	163.299	69.1726	1.23838	1.32793e-09	1.04419e-08	- && Q94CD8.1 RecName: Full=Glucan endo-1,3-beta-glucosidase 4; AltName: Full=(1->3)-beta-glucan endohydrolase 4; Short=(1->3)-beta-glucanase 4; AltName: Full=Beta-1,3-endoglucanase 4; Short=Beta-1,3-glucanase 4; Flags: Precursor && PF00332:Glycosyl hydrolases family 17|PF07983:X8 domain
JreChr07G11925	154.3	124.089	113.53	43.9075	42.4937	56.8118	130.64	47.7377	1.45764	1.35119e-09	1.06158e-08	- && F4KA51.2 RecName: Full=LEAF RUST 10 DISEASE-RESISTANCE LOCUS RECEPTOR-LIKE PROTEIN KINASE-like 2.3; AltName: Full=Probable receptor-like serine/threonine-protein kinase LRK10L-2.3; Flags: Precursor && -
JreChr07G11844	65.8597	83.6878	68.1179	17.563	12.555	21.0414	72.5551	17.0531	2.09487	1.36061e-09	1.06817e-08	- && - && -
JreChr08G11886	138.305	151.023	156.779	44.8832	69.5351	62.0721	148.702	58.8302	1.33741	1.36073e-09	1.06817e-08	- && Q9SY57.1 RecName: Full=Protein PHLOEM PROTEIN 2-LIKE A10; Short=AtPP2-A10 && -
JreChr15G12197	66.8005	68.2969	61.6305	16.5873	15.4523	10.5207	65.576	14.1867	2.20386	1.36161e-09	1.06856e-08	- && - && -
JreChr07G11710	137.364	104.85	143.804	22.4416	58.9117	18.9373	128.673	33.4302	1.93694	1.49043e-09	1.16766e-08	- && - && -
JreChr10G12003	54.5695	50.9822	67.0367	8.7815	14.4865	5.26035	57.5295	9.50945	2.58384	1.54977e-09	1.21244e-08	- && Q43735.1 RecName: Full=Peroxidase 27; Short=Atperox P27; AltName: Full=ATP12a; AltName: Full=PRXR7; Flags: Precursor && PF00141:Peroxidase
JreChr16G10865	64.9188	70.2208	45.4119	0	0.965766	1.05207	60.1839	0.672612	6.50314	1.6067e-09	1.2545e-08	- && - && PF13499:EF-hand domain pair
JreChr12G10979	67.7414	66.3731	75.6866	17.563	13.5207	18.9373	69.9337	16.6737	2.07052	1.72359e-09	1.34162e-08	- && Q9SRE5.1 RecName: Full=Uncharacterized protein At1g76660 && -
JreChr03G12606	267.202	206.815	293.015	103.427	147.762	97.8425	255.677	116.344	1.13242	1.76296e-09	1.37072e-08	- && Q7XBH4.2 RecName: Full=Myb-related protein Myb4; AltName: Full=OsMyb4; AltName: Full=Transcription factor RLTR1 && PF00249:Myb-like DNA-binding domain
JreChr10G10929	192.875	182.766	174.079	74.1549	95.6108	82.0614	183.24	83.9424	1.12647	1.90753e-09	1.47815e-08	- && Q8L817.1 RecName: Full=Alpha carbonic anhydrase 7; Short=AtaCA7; Short=AtalphaCA7; AltName: Full=Alpha carbonate dehydratase 7; Flags: Precursor && PF00194:Eukaryotic-type carbonic anhydrase
JreChr03G11759	203.224	232.787	223.816	112.208	115.892	99.9466	219.942	109.349	1.00635	1.92978e-09	1.49414e-08	- && Q9ZUF7.1 RecName: Full=Protein LURP-one-related 6 && PF04525:LURP-one-related
JreChr07G11957	74.3274	81.764	58.3868	9.75722	20.2811	17.8852	71.4927	15.9745	2.16578	1.95675e-09	1.51375e-08	- && - && PF14009:Domain of unknown function (DUF4228)
novel.1994	117.607	167.376	157.861	59.519	57.9459	57.8638	147.614	58.4429	1.33526	1.99975e-09	1.54615e-08	-
JreChr08G10080	56.4512	35.5914	50.8181	5.85433	7.72613	4.20828	47.6202	5.92958	2.99731	2.00289e-09	1.54815e-08	- && - && -
JreChr04G10686	135.483	132.746	120.017	47.8104	48.2883	55.7597	129.415	50.6195	1.35719	2.0167e-09	1.55795e-08	- && Q9SJI7.1 RecName: Full=Phospholipase A1-IIdelta && PF01764:Lipase (class 3)
JreChr13G11868	111.021	91.3832	86.4989	25.3688	29.9387	34.7183	96.3009	30.0086	1.68662	2.03875e-09	1.57455e-08	- && Q93Z81.1 RecName: Full=Vacuolar cation/proton exchanger 3; AltName: Full=Ca(2+)/H(+) antiporter CAX3; AltName: Full=Ca(2+)/H(+) exchanger 3; AltName: Full=Protein CATION EXCHANGER 3 && PF01699:Sodium/calcium exchanger protein
JreChr04G11038	248.385	257.797	227.06	125.868	100.44	140.977	244.414	122.428	1.00069	2.13573e-09	1.64762e-08	- && Q38932.2 RecName: Full=Lycopene epsilon cyclase, chloroplastic; AltName: Full=Protein LUTEIN DEFICIENT 2; Flags: Precursor && PF05834:Lycopene cyclase protein
JreChr07G11876	269.084	228.939	200.029	118.062	121.686	97.8425	232.684	112.53	1.04826	2.25836e-09	1.73755e-08	- && Q67YC9.1 RecName: Full=Uncharacterized protein At4g14100; Flags: Precursor && -
JreChr13G11909	46.1018	41.3629	47.5744	0	0	3.15621	45.013	1.05207	5.48978	2.30308e-09	1.76933e-08	- && Q0WRX3.2 RecName: Full=Serine carboxypeptidase-like 40; Flags: Precursor && PF00450:Serine carboxypeptidase
JreChr08G11143	45.1609	35.5914	42.1682	3.90289	0	5.26035	40.9735	3.05441	3.76909	2.33512e-09	1.79345e-08	- && Q9ZRF1.1 RecName: Full=Probable mannitol dehydrogenase; AltName: Full=NAD-dependent mannitol dehydrogenase && PF00107:Zinc-binding dehydrogenase|PF08240:Alcohol dehydrogenase GroES-like domain
JreChr05G10667	47.0426	59.6396	32.4371	0	2.8973	0	46.3731	0.965766	5.54757	2.38767e-09	1.83178e-08	- && Q9C7Z9.2 RecName: Full=Serine carboxypeptidase-like 18; Flags: Precursor && PF00450:Serine carboxypeptidase
JreChr03G13026	191.934	154.871	164.348	74.1549	72.4324	81.0094	170.384	75.8656	1.16921	2.45433e-09	1.88032e-08	- && Q9CAL8.1 RecName: Full=Proline-rich receptor-like protein kinase PERK13; AltName: Full=Proline-rich extensin-like receptor kinase 13; Short=AtPERK13; AltName: Full=Protein ROOT HAIR SPECIFIC 10 && PF00069:Protein kinase domain
JreChr10G10013	51.7469	39.4391	32.4371	3.90289	3.86306	3.15621	41.2077	3.64072	3.49977	2.50547e-09	1.91685e-08	- && - && -
JreChr05G10474	143.01	159.68	153.536	68.3005	70.5009	52.6035	152.075	63.8016	1.24988	2.57322e-09	1.96768e-08	- && - && -
JreChr11G12518	30.1073	32.7056	37.8433	0	0	0	33.552	0	7.51365	2.66627e-09	2.03763e-08	- && Q32KY6.1 RecName: Full=dCTP pyrophosphatase 1; AltName: Full=Deoxycytidine-triphosphatase 1; Short=dCTPase 1; AltName: Full=XTP3-transactivated gene A protein homolog && PF03819:MazG nucleotide pyrophosphohydrolase domain
JreChr01G13065	73.3865	84.6497	84.3365	11.7087	30.9045	8.41656	80.7909	17.0099	2.2369	2.68915e-09	2.05398e-08	- && - && PF06813:Nodulin-like
JreChr07G10279	40.4567	61.5634	45.4119	5.85433	6.76036	8.41656	49.144	7.01042	2.81471	2.69558e-09	2.05832e-08	- && Q8LB81.1 RecName: Full=GDSL esterase/lipase At5g33370; AltName: Full=Extracellular lipase At5g33370; Flags: Precursor && PF00657:GDSL-like Lipase/Acylhydrolase
JreChr11G11892	134.542	128.898	141.642	26.3445	61.809	50.4994	135.027	46.2176	1.5469	2.80374e-09	2.13738e-08	- && Q8LC95.2 RecName: Full=Early nodulin-like protein 3; AltName: Full=Phytocyanin-like protein; Flags: Precursor && PF02298:Plastocyanin-like domain
JreChr04G12580	107.257	85.6117	58.3868	16.5873	27.0414	17.8852	83.7519	20.5046	2.03087	2.81959e-09	2.14887e-08	- && F4JJ23.1 RecName: Full=Protein NEN4; AltName: Full=NAC45/NAC86-dependent exonuclease-domain protein 4 && PF00929:Exonuclease
JreChr13G12097	126.074	128.898	80.0115	23.4173	29.9387	46.2911	111.661	33.2157	1.7582	2.92889e-09	2.22911e-08	- && Q5MAU8.1 RecName: Full=Probable inactive purple acid phosphatase 27; Flags: Precursor && PF00149:Calcineurin-like phosphoesterase|PF16656:Purple acid Phosphatase, N-terminal domain|PF14008:Iron/zinc purple acid phosphatase-like protein C
JreChr10G11835	133.601	126.975	138.398	44.8832	55.0487	58.9159	132.991	52.9493	1.32985	2.96475e-09	2.25516e-08	- && Q8LGN0.3 RecName: Full=Glutamate receptor 2.7; AltName: Full=Ligand-gated ion channel 2.7; Flags: Precursor && PF00497:Bacterial extracellular solute-binding proteins, family 3|PF01094:Receptor family ligand binding region|PF00060:Ligand-gated ion channel
JreChr09G12530	76.2091	89.4594	113.53	22.4416	32.836	26.3017	93.0661	27.1931	1.77095	3.00052e-09	2.28175e-08	- && Q41141.1 RecName: Full=Pyrophosphate--fructose 6-phosphate 1-phosphotransferase subunit beta; Short=PFP; AltName: Full=6-phosphofructokinase, pyrophosphate dependent; AltName: Full=PPi-PFK; AltName: Full=Pyrophosphate-dependent 6-phosphofructose-1-kinase && -
JreChr16G10857	132.66	104.85	126.505	40.0046	54.0829	36.8224	121.338	43.6366	1.47209	3.10402e-09	2.35528e-08	- && Q9C639.1 RecName: Full=Photosystem I chlorophyll a/b-binding protein 5, chloroplastic; Short=Lhca5; AltName: Full=LHCI type III LHCA5; Flags: Precursor && PF00504:Chlorophyll A-B binding protein
JreChr01G12335	54.5695	51.9442	57.3055	9.75722	12.555	7.36449	54.6064	9.89222	2.45769	3.24896e-09	2.46324e-08	- && O64989.2 RecName: Full=Cytochrome P450 90B1; AltName: Full=Protein DWARF 4; Short=Dwarf4; AltName: Full=Steroid 22-alpha-hydroxylase && PF00067:Cytochrome P450
JreChr13G10130	31.0481	34.6294	32.4371	0	0	0	32.7049	0	7.47827	3.26721e-09	2.4764e-08	- && Q8LEE9.2 RecName: Full=Fasciclin-like arabinogalactan protein 12; Flags: Precursor && PF02469:Fasciclin domain
novel.2548	105.376	77.9162	103.799	32.1988	32.836	23.1455	95.6968	29.3935	1.69823	3.50141e-09	2.65029e-08	PF01582:TIR domain|PF00931:NB-ARC domain
JreChr04G10216	36.6933	32.7056	28.1122	0	0	0	32.5037	0	7.471	3.56555e-09	2.69663e-08	- && Q9LDR9.1 RecName: Full=Expansin-A10; Short=AtEXPA10; AltName: Full=Alpha-expansin-10; Short=At-EXP10; Short=AtEx10; AltName: Full=Ath-ExpAlpha-1.1; Flags: Precursor && PF01357:Pollen allergen|PF03330:Rare lipoprotein A (RlpA)-like double-psi beta-barrel
JreChr01G10791	26.3439	43.2868	55.1431	2.92717	0	1.05207	41.5912	1.32641	4.96501	3.77939e-09	2.85368e-08	- && Q9SVM9.1 RecName: Full=Protein ECERIFERUM 26; AltName: Full=CER2-like protein 1; Short=CER2-like1 && PF02458:Transferase family
JreChr11G11604	144.891	126.975	131.911	55.6162	55.0487	54.7076	134.592	55.1241	1.28821	3.78053e-09	2.85377e-08	- && Q9LW07.1 RecName: Full=Probable polygalacturonase At3g15720; Short=PG; AltName: Full=Pectinase At3g15720; Flags: Precursor && PF00295:Glycosyl hydrolases family 28
JreChr08G11328	125.133	169.299	171.917	72.2034	47.3225	65.2283	155.45	61.5848	1.33547	3.82815e-09	2.88814e-08	- && O64566.1 RecName: Full=Plant intracellular Ras-group-related LRR protein 6 && PF13855:Leucine rich repeat
JreChr01G13501	105.376	77.9162	89.7426	23.4173	20.2811	35.7704	91.0115	26.4896	1.78769	4.01636e-09	3.02273e-08	- && A7NY33.1 RecName: Full=Peroxidase 4; Flags: Precursor && PF00141:Peroxidase
JreChr02G10838	31.0481	57.7157	32.4371	3.90289	0	1.05207	40.4003	1.65165	4.60723	4.03543e-09	3.03606e-08	- && - && -
JreChr15G12298	163.708	140.442	129.748	51.7133	68.5694	56.8118	144.633	59.0315	1.29359	4.03625e-09	3.03606e-08	- && O22227.1 RecName: Full=Protein MIZU-KUSSEI 1 && PF04759:Protein of unknown function, DUF617
JreChr06G11128	61.1554	60.6015	84.3365	16.5873	9.65766	19.9893	68.6978	15.4114	2.1601	4.65943e-09	3.48684e-08	- && O65695.1 RecName: Full=Auxin-responsive protein SAUR50; AltName: Full=Protein SMALL AUXIN UP RNA 50 && PF02519:Auxin responsive protein
JreChr13G11017	68.6822	47.1345	57.3055	12.6844	9.65766	11.5728	57.7074	11.3049	2.35322	4.76875e-09	3.56576e-08	- && Q0D3J9.1 RecName: Full=Zinc finger CCCH domain-containing protein 53; Short=OsC3H53 && -
JreChr02G11338	34.8115	39.4391	21.6247	0	0	0	31.9585	0	7.44823	4.96473e-09	3.70033e-08	- && Q9FMF5.2 RecName: Full=Root phototropism protein 3; AltName: Full=BTB/POZ domain-containing protein RPT3; AltName: Full=Non-phototropic hypocotyl protein 3 && PF03000:NPH3 family
JreChr15G11105	52.6878	37.5152	54.0618	10.7329	2.8973	5.26035	48.0883	6.29686	2.9298	5.1896e-09	3.86273e-08	- && Q5PP26.1 RecName: Full=Piriformospora indica-insensitive protein 2; Flags: Precursor && PF13855:Leucine rich repeat
JreChr08G10860	80.9133	65.4112	75.6866	17.563	14.4865	25.2497	74.0037	19.0997	1.96067	5.40994e-09	4.02134e-08	- && Q9M817.1 RecName: Full=Protein NRT1/ PTR FAMILY 1.2; Short=AtNPF1.2; AltName: Full=Nitrate transporter 1.11 && PF00854:POT family
JreChr06G11634	24.4622	35.5914	33.5183	0	0	0	31.1906	0	7.40873	5.57737e-09	4.13803e-08	- && - && -
JreChr15G10800	139.246	160.642	147.048	35.126	70.5009	64.1763	148.979	56.6011	1.3976	5.60147e-09	4.15146e-08	- && - && -
JreChr01G13175	46.1018	59.6396	45.4119	8.7815	10.6234	4.20828	50.3844	7.87107	2.66794	5.67571e-09	4.20312e-08	- && Q9M175.1 RecName: Full=Protein NRT1/ PTR FAMILY 2.3; Short=AtNPF2.3; AltName: Full=Probable nitrate excretion transporter 3; AltName: Full=Protein NAXT1-like 2 && PF00854:POT family
JreChr04G10189	66.8005	107.736	78.9303	19.5144	24.1441	26.3017	84.4889	23.3201	1.85966	5.72953e-09	4.24184e-08	- && Q94CD8.1 RecName: Full=Glucan endo-1,3-beta-glucosidase 4; AltName: Full=(1->3)-beta-glucan endohydrolase 4; Short=(1->3)-beta-glucanase 4; AltName: Full=Beta-1,3-endoglucanase 4; Short=Beta-1,3-glucanase 4; Flags: Precursor && PF07983:X8 domain|PF00332:Glycosyl hydrolases family 17
JreChr12G10344	79.0316	62.5254	84.3365	20.4902	21.2468	18.9373	75.2978	20.2248	1.89371	5.79998e-09	4.2917e-08	- && Q8LFN2.1 RecName: Full=Probable inactive leucine-rich repeat receptor-like protein kinase At3g03770; Flags: Precursor && PF07714:Protein tyrosine kinase|PF13855:Leucine rich repeat
JreChr11G10962	88.4402	90.4213	98.3925	27.3202	19.3153	37.8745	92.418	28.17	1.71977	5.97496e-09	4.41764e-08	- && - && PF03080:Domain of unknown function (DUF239)|PF14365:Domain of unknown function (DUF4409)
JreChr02G10082	207.928	184.69	216.247	115.135	83.0559	92.5821	202.955	96.9244	1.06508	6.18321e-09	4.56796e-08	- && Q39008.2 RecName: Full=Mitogen-activated protein kinase kinase kinase 1; Short=ARAKIN; Short=AtMEKK1; Short=MAP kinase kinase kinase 1 && PF00069:Protein kinase domain
JreChr01G12232	151.477	146.213	130.83	52.689	51.1856	72.5928	142.84	58.8225	1.28506	6.42439e-09	4.73731e-08	- && - && PF14368:Probable lipid transfer
JreChr01G11622	35.7524	40.401	47.5744	4.87861	5.79459	3.15621	41.2426	4.6098	3.1505	6.86325e-09	5.05151e-08	- && Q94ID2.2 RecName: Full=Adenylate isopentenyltransferase 5, chloroplastic; Short=AtIPT5; AltName: Full=Adenylate dimethylallyltransferase 5; AltName: Full=Cytokinin synthase 5; Flags: Precursor && PF01715:IPP transferase
JreChr01G10557	41.3975	32.7056	36.762	3.90289	0	2.10414	36.955	2.00234	4.21183	7.11388e-09	5.23043e-08	- && - && PF03763:Remorin, C-terminal region
JreChr02G11461	137.364	149.099	154.617	71.2277	31.8703	59.968	147.027	54.3553	1.43707	7.11981e-09	5.2334e-08	- && O22126.1 RecName: Full=Fasciclin-like arabinogalactan protein 8; Short=AtAGP8; Flags: Precursor && PF02469:Fasciclin domain
JreChr10G11393	25.403	25.0101	40.0058	0	0	0	30.1396	0	7.35693	8.39477e-09	6.12348e-08	- && Q9FF86.1 RecName: Full=BAHD acyltransferase DCR; AltName: Full=Protein DEFECTIVE IN CUTICULAR RIDGES; AltName: Full=Protein PERMEABLE LEAVES 3 && PF02458:Transferase family
JreChr15G11453	179.703	189.5	153.536	80.0092	63.7405	91.5301	174.246	78.4266	1.15603	8.51471e-09	6.2077e-08	- && Q8W3Z2.1 RecName: Full=Lupeol synthase && -
JreChr08G10661	40.4567	42.3249	31.3559	1.95144	2.8973	5.26035	38.0458	3.3697	3.51461	8.93768e-09	6.51217e-08	- && Q9FLX5.1 RecName: Full=ABC transporter G family member 8; Short=ABC transporter ABCG.8; Short=AtABCG8; AltName: Full=Probable white-brown complex homolog protein 8; Short=AtWBC8 && PF00005:ABC transporter|PF01061:ABC-2 type transporter
JreChr11G11841	266.261	187.576	238.953	124.892	107.2	108.363	230.93	113.485	1.02439	8.93938e-09	6.51217e-08	- && Q9FIU7.2 RecName: Full=Putative beta-glucosidase 41; Short=AtBGLU41; Flags: Precursor && PF00232:Glycosyl hydrolase family 1
JreChr03G10809	69.6231	44.2487	40.0058	0	0	2.10414	51.2925	0.70138	6.26856	9.03314e-09	6.57357e-08	- && - && -
JreChr14G11444	21.6396	41.3629	27.0309	0	0	0	30.0112	0	7.35473	9.36611e-09	6.81409e-08	- && Q9C9A9.1 RecName: Full=Zinc finger protein CONSTANS-LIKE 7 && PF06203:CCT motif
JreChr11G11229	133.601	132.746	139.48	56.5919	60.8432	54.7076	135.276	57.3809	1.23587	9.5071e-09	6.91122e-08	- && Q9M373.1 RecName: Full=Arabinogalactan peptide 20; Short=AG-peptide 20; Flags: Precursor && PF06376:Protein of unknown function (DUF1070)
JreChr12G11017	80.9133	59.6396	62.7117	23.4173	6.76036	11.5728	67.7549	13.9168	2.28278	9.595e-09	6.97329e-08	- && P93788.1 RecName: Full=Remorin; AltName: Full=pp34 && PF03763:Remorin, C-terminal region
JreChr12G10884	35.7524	32.7056	43.2495	0.975722	0	3.15621	37.2358	1.37731	4.79991	9.955e-09	7.22545e-08	- && - && PF05922:Peptidase inhibitor I9
JreChr01G10779	180.644	199.119	162.185	78.0578	84.9874	93.6342	180.649	85.5598	1.08101	9.98964e-09	7.2487e-08	- && Q8GUM4.2 RecName: Full=Uncharacterized membrane protein At3g27390 && -
JreChr04G12258	157.122	176.033	148.129	82.9364	58.9117	70.4887	160.428	70.7789	1.18177	1.01536e-08	7.3619e-08	- && Q9FJ82.1 RecName: Full=Dihydrodipicolinate reductase-like protein CRR1, chloroplastic; AltName: Full=4-hydroxy-tetrahydrodipicolinate reductase 3; Short=HTPA reductase 3; AltName: Full=Protein CHLORORESPIRATORY REDUCTION 1; Flags: Precursor && PF01113:Dihydrodipicolinate reductase, N-terminus|PF05173:Dihydrodipicolinate reductase, C-terminus
JreChr13G11132	166.531	152.947	171.917	84.8878	75.3297	58.9159	163.798	73.0445	1.16153	1.04769e-08	7.5943e-08	- && - && PF03140:Plant protein of unknown function
JreChr02G11510	67.7414	100.041	99.4738	30.2474	28.973	18.9373	89.0853	26.0525	1.76707	1.06105e-08	7.68712e-08	- && Q681X4.1 RecName: Full=Zinc finger protein ZAT5 && PF13912:C2H2-type zinc finger
JreChr11G11654	103.494	94.269	102.717	22.4416	29.9387	45.239	100.16	32.5398	1.62832	1.07783e-08	7.80463e-08	- && Q9MAH4.1 RecName: Full=ABC transporter G family member 10; Short=ABC transporter ABCG.10; Short=AtABCG10; AltName: Full=Probable white-brown complex homolog protein 10; Short=AtWBC10 && PF01061:ABC-2 type transporter|PF00005:ABC transporter
JreChr15G10676	174.999	164.49	176.242	82.9364	69.5351	89.4259	171.91	80.6325	1.09384	1.11308e-08	8.05147e-08	- && Q9LXE3.1 RecName: Full=U-box domain-containing protein 28; AltName: Full=Plant U-box protein 28 && PF04564:U-box domain
novel.312	139.246	129.86	182.729	52.689	69.5351	65.2283	150.612	62.4842	1.26693	1.28405e-08	9.24715e-08	-
JreChr13G10655	32.9298	54.8299	32.4371	0.975722	0	2.10414	40.0656	1.02662	5.32639	1.28646e-08	9.26211e-08	- && Q9LNJ3.1 RecName: Full=Aspartyl protease family protein 2; Flags: Precursor && PF14541:Xylanase inhibitor C-terminal|PF14543:Xylanase inhibitor N-terminal
JreChr07G10890	93.1444	101.964	82.174	22.4416	34.7676	32.6142	92.4276	29.9411	1.62879	1.29087e-08	9.29148e-08	- && O82243.1 RecName: Full=Putative indole-3-acetic acid-amido synthetase GH3.9; AltName: Full=Auxin-responsive GH3-like protein 9; Short=AtGH3-9 && PF03321:GH3 auxin-responsive promoter
JreChr12G11440	174.999	152.947	185.973	61.4705	91.7478	76.8011	171.306	76.6731	1.1584	1.30858e-08	9.40918e-08	- && Q9FJU9.1 RecName: Full=Glucan endo-1,3-beta-glucosidase 13; AltName: Full=(1->3)-beta-glucan endohydrolase 13; Short=(1->3)-beta-glucanase 13; AltName: Full=Beta-1,3-endoglucanase 13; Short=Beta-1,3-glucanase 13; Flags: Precursor && PF00332:Glycosyl hydrolases family 17
JreChr09G10459	163.708	153.909	166.51	86.8393	56.9802	70.4887	161.376	71.436	1.17553	1.35831e-08	9.75913e-08	- && Q9SVG5.1 RecName: Full=Berberine bridge enzyme-like 18; Short=AtBBE-like 18; Flags: Precursor && PF01565:FAD binding domain|PF08031:Berberine and berberine like
JreChr04G11645	108.198	75.9924	102.717	27.3202	37.6649	27.3538	95.636	30.7796	1.63261	1.36199e-08	9.78049e-08	- && Q766C3.1 RecName: Full=Aspartic proteinase nepenthesin-1; AltName: Full=Nepenthesin-I; Flags: Precursor && PF14541:Xylanase inhibitor C-terminal|PF14543:Xylanase inhibitor N-terminal
JreChr06G10404	106.316	75.9924	96.2301	20.4902	33.8018	32.6142	92.8463	28.9687	1.68195	1.36708e-08	9.81453e-08	- && Q949Z1.1 RecName: Full=Polygalacturonase At1g48100; Short=PG; AltName: Full=Pectinase At1g48100; Flags: Precursor && PF00295:Glycosyl hydrolases family 28
JreChr09G11025	59.2737	92.3452	63.793	16.5873	17.3838	21.0414	71.8039	18.3375	1.97305	1.36753e-08	9.81523e-08	- && Q53UH4.1 RecName: Full=Anthocyanidin 3-O-glucoside 2''-O-glucosyltransferase; AltName: Full=3-O-glucoside-2''-O-glucosyltransferase; Short=In3GGT; AltName: Full=Protein dusky; Short=Dy && PF00201:UDP-glucoronosyl and UDP-glucosyl transferase
JreChr09G10492	85.6176	101.003	95.1488	38.0532	18.3496	31.5621	93.923	29.3216	1.68127	1.42311e-08	1.02035e-07	- && Q9LFS2.1 RecName: Full=Protein GAMETE EXPRESSED 3; Flags: Precursor && -
JreChr05G12520	152.418	158.718	131.911	57.5676	63.7405	72.5928	147.682	64.6337	1.19562	1.4334e-08	1.0272e-07	- && Q8W4G3.1 RecName: Full=Protein DETOXIFICATION 46, chloroplastic; Short=AtDTX46; AltName: Full=Multidrug and toxic compound extrusion protein 46; Short=MATE protein 46; AltName: Full=Protein EDS5 HOMOLOGUE; Flags: Precursor && PF01554:MatE
JreChr13G12193	40.4567	45.2107	47.5744	2.92717	8.69189	7.36449	44.4139	6.32785	2.81281	1.51148e-08	1.08148e-07	- && Q9FGH9.1 RecName: Full=Exocyst complex component EXO70B1; Short=AtExo70b1; AltName: Full=Exocyst subunit Exo70 family protein B1 && PF03081:Exo70 exocyst complex subunit|PF00005:ABC transporter
JreChr16G11253	44.2201	55.7919	52.9806	10.7329	9.65766	8.41656	50.9975	9.60239	2.40547	1.5219e-08	1.08781e-07	- && - && -
JreChr14G10261	181.585	185.652	167.592	92.6936	75.3297	89.4259	178.276	85.8164	1.05657	1.53857e-08	1.09944e-07	- && O65199.1 RecName: Full=Superoxide dismutase [Cu-Zn], chloroplastic; Flags: Precursor && PF00080:Copper/zinc superoxide dismutase (SODC)
JreChr12G11306	114.784	157.756	162.185	52.689	54.0829	70.4887	144.909	59.0869	1.29529	1.59448e-08	1.13764e-07	- && Q94AS9.2 RecName: Full=Cyclic nucleotide-gated ion channel 4; Short=AtCNGC4; AltName: Full=Cyclic nucleotide- and calmodulin-regulated ion channel 4; Short=AtHLM1 && PF00520:Ion transport protein
JreChr09G12604	75.2682	91.3832	74.6053	31.2231	20.2811	17.8852	80.4189	23.1298	1.79482	1.68116e-08	1.19701e-07	- && O23492.1 RecName: Full=Inositol transporter 4; AltName: Full=Myo-inositol-proton symporter INT4; AltName: Full=Protein INOSITOL TRANSPORTER 4 && PF00083:Sugar (and other) transporter
JreChr01G11786	55.5103	55.7919	84.3365	14.6358	18.3496	12.6248	65.2129	15.2034	2.09326	1.79693e-08	1.27486e-07	- && Q9ZVC7.2 RecName: Full=Xylogen-like protein 11; Flags: Precursor && PF14368:Probable lipid transfer
novel.1437	78.0908	54.8299	81.0927	21.4659	20.2811	12.6248	71.3378	18.1239	1.96955	1.86807e-08	1.32128e-07	-
JreChr08G11801	43.2792	44.2487	33.5183	2.92717	5.79459	6.31242	40.3488	5.01139	3.01716	1.98165e-08	1.39663e-07	- && Q40478.1 RecName: Full=Ethylene-responsive transcription factor 5; AltName: Full=Ethylene-responsive element-binding factor 4; Short=EREBP-4; AltName: Full=Ethylene-responsive element-binding factor 5 homolog; AltName: Full=NtERF4 && PF00847:AP2 domain
JreChr10G12007	42.3384	57.7157	35.6808	0	0.965766	0	45.245	0.321922	6.9867	1.98799e-08	1.40038e-07	- && O49561.2 RecName: Full=Gibberellin 2-beta-dioxygenase 8; AltName: Full=GA 2-oxidase 8; AltName: Full=Gibberellin 2-beta-hydroxylase 8; AltName: Full=Gibberellin 2-oxidase 8 && PF03171:2OG-Fe(II) oxygenase superfamily|PF14226:non-haem dioxygenase in morphine synthesis N-terminal
JreChr13G11379	161.827	230.863	192.46	79.0335	80.1586	109.415	195.05	89.5358	1.1261	2.08803e-08	1.46824e-07	- && O04887.1 RecName: Full=Pectinesterase 2; Short=PE 2; AltName: Full=Pectin methylesterase; Flags: Precursor && PF04043:Plant invertase/pectin methylesterase inhibitor|PF01095:Pectinesterase
JreChr03G11055	143.95	122.165	99.4738	40.9803	40.5622	56.8118	121.863	46.1181	1.40819	2.09861e-08	1.47531e-07	- && B9N5U6.2 RecName: Full=CASP-like protein 1C3; Short=PtCASPL1C3 && PF04535:Domain of unknown function (DUF588)
JreChr08G11813	31.0481	39.4391	42.1682	4.87861	4.82883	1.05207	37.5518	3.5865	3.36729	2.15773e-08	1.51456e-07	- && - && -
JreChr08G11059	56.4512	56.7538	71.3616	8.7815	14.4865	18.9373	61.5222	14.0684	2.13322	2.32357e-08	1.6203e-07	- && P12628.1 RecName: Full=NADP-dependent malic enzyme; Short=NADP-ME && PF00390:Malic enzyme, N-terminal domain|PF03949:Malic enzyme, NAD binding domain
JreChr02G11331	38.575	28.8579	45.4119	0	0.965766	2.10414	37.6149	1.0233	5.23227	2.34838e-08	1.63596e-07	- && Q9FMF5.2 RecName: Full=Root phototropism protein 3; AltName: Full=BTB/POZ domain-containing protein RPT3; AltName: Full=Non-phototropic hypocotyl protein 3 && PF03000:NPH3 family
JreChr12G11013	82.795	119.279	100.555	39.0289	36.6991	28.4059	100.876	34.7113	1.53567	2.3829e-08	1.65917e-07	- && - && PF10358:N-terminal C2 in EEIG1 and EHBP1 proteins
JreChr14G10874	44.2201	44.2487	43.2495	6.83005	5.79459	8.41656	43.9061	7.01374	2.65155	2.40618e-08	1.67496e-07	- && Q8RWI9.2 RecName: Full=ABC transporter G family member 15; Short=ABC transporter ABCG.15; Short=AtABCG15; AltName: Full=White-brown complex homolog protein 15; Short=AtWBC15; AltName: Full=White-brown complex homolog protein 22; Short=AtWBC22 && PF01061:ABC-2 type transporter|PF00005:ABC transporter
JreChr05G10175	43.2792	65.4112	52.9806	10.7329	11.5892	10.5207	53.8903	10.9476	2.2982	2.43222e-08	1.69224e-07	- && Q9C793.1 RecName: Full=Protein argonaute 7; AltName: Full=Protein ZIPPY && PF16486:N-terminal domain of argonaute|PF02170:PAZ domain|PF02171:Piwi domain|PF08699:Argonaute linker 1 domain
JreChr11G11287	174.058	196.233	246.522	78.0578	107.2	105.207	205.604	96.8216	1.08482	2.49106e-08	1.73101e-07	- && Q9SUS1.1 RecName: Full=Probable WRKY transcription factor 29; AltName: Full=WRKY DNA-binding protein 29 && PF03106:WRKY DNA -binding domain
JreChr03G13355	50.806	27.8959	37.8433	2.92717	2.8973	6.31242	38.8484	4.04563	3.27922	2.57479e-08	1.78605e-07	- && Q6XAT2.1 RecName: Full=LRR receptor-like serine/threonine-protein kinase ERL2; AltName: Full=Protein ERECTA-like kinase 2; Flags: Precursor && PF13855:Leucine rich repeat|PF00069:Protein kinase domain|PF08263:Leucine rich repeat N-terminal domain
JreChr09G11051	22.5805	22.1244	34.5996	0	0	0	26.4348	0	7.16786	2.68195e-08	1.85667e-07	- && - && PF02519:Auxin responsive protein
JreChr05G10534	36.6933	30.7817	34.5996	1.95144	0.965766	4.20828	34.0248	2.37516	3.86458	2.73284e-08	1.89096e-07	- && Q9SEI0.1 RecName: Full=Transcription factor WER; AltName: Full=Myb-related protein 66; Short=AtMYB66; AltName: Full=Protein WEREWOLF && PF00249:Myb-like DNA-binding domain
JreChr15G12129	177.821	190.462	185.973	99.5237	96.5766	73.6449	184.752	89.915	1.03602	2.73583e-08	1.89256e-07	- && Q8GXG1.2 RecName: Full=Probable isoaspartyl peptidase/L-asparaginase 2; AltName: Full=L-asparagine amidohydrolase 2; Contains: RecName: Full=Isoaspartyl peptidase/L-asparaginase 2 subunit alpha; Contains: RecName: Full=Isoaspartyl peptidase/L-asparaginase 2 subunit beta; Flags: Precursor && PF01112:Asparaginase
JreChr16G10293	85.6176	115.431	99.4738	40.9803	33.8018	31.5621	100.174	35.4481	1.49677	2.85457e-08	1.97125e-07	- && Q8GWK7.1 RecName: Full=Transcription factor BEE 3; AltName: Full=Basic helix-loop-helix protein 50; Short=AtbHLH50; Short=bHLH 50; AltName: Full=Protein Brassinosteroid enhanced expression 3; AltName: Full=Transcription factor EN 76; AltName: Full=bHLH transcription factor bHLH050 && -
JreChr07G10015	81.8542	80.802	86.4989	34.1503	24.1441	16.8331	83.0517	25.0425	1.72354	2.93846e-08	2.02818e-07	- && Q9SLN8.1 RecName: Full=2-alkenal reductase (NADP(+)-dependent); AltName: Full=Alkenal double bound reductase; AltName: Full=Allylic alcohol dehydrogenase 1; Short=allyl-ADH1; AltName: Full=Flavin-free double bond reductase; Short=NtDBR; AltName: Full=Pulegone reductase; Short=NtRed-1 && PF00107:Zinc-binding dehydrogenase|PF16884:N-terminal domain of oxidoreductase
JreChr01G11841	34.8115	39.4391	30.2746	0.975722	1.93153	5.26035	34.8418	2.72253	3.7058	3.00245e-08	2.06977e-07	- && - && -
JreChr05G12910	171.235	146.213	148.129	70.252	77.2613	67.3325	155.193	71.6152	1.11556	3.00604e-08	2.07172e-07	- && Q94AG2.2 RecName: Full=Somatic embryogenesis receptor kinase 1; Short=AtSERK1; AltName: Full=Somatic embryogenesis receptor-like kinase 1; Flags: Precursor && PF08263:Leucine rich repeat N-terminal domain|PF13855:Leucine rich repeat
JreChr04G10958	52.6878	39.4391	33.5183	3.90289	0.965766	9.46863	41.8817	4.77909	3.15951	3.06209e-08	2.10774e-07	- && Q9SS87.1 RecName: Full=Protein SIEVE ELEMENT OCCLUSION B; Short=AtSEOb; AltName: Full=Protein SIEVE ELEMENT OCCLUSION-RELATED 1; Short=AtSEOR1 && PF14577:Sieve element occlusion C-terminus|PF14576:Sieve element occlusion N-terminus
JreChr08G11702	27.2847	37.5152	45.4119	1.95144	0	1.05207	36.7373	1.00117	5.2007	3.30251e-08	2.26535e-07	- && Q5K4H9.1 RecName: Full=CASP-like protein XL3; AltName: Full=CASP-like protein 2C1; Short=GhCASPL2C1 && PF04535:Domain of unknown function (DUF588)
JreChr15G11727	23.5213	44.2487	40.0058	0	3.86306	0	35.9253	1.28769	4.76257	3.34262e-08	2.29116e-07	- && - && -
JreChr16G10664	103.494	105.812	102.717	37.0774	27.0414	48.3952	104.008	37.5047	1.47699	3.36132e-08	2.3017e-07	- && Q9FII5.1 RecName: Full=Leucine-rich repeat receptor-like protein kinase TDR; AltName: Full=Protein PHLOEM INTERCALATED WITH XYLEM; AltName: Full=Tracheary element differentiation inhibitory factor receptor; Short=AtTDR; Short=TDIF receptor; Flags: Precursor && PF13855:Leucine rich repeat|PF07714:Protein tyrosine kinase|PF08263:Leucine rich repeat N-terminal domain
JreChr15G10407	104.435	83.6878	111.367	37.0774	38.6306	31.5621	99.8299	35.7567	1.4777	3.40307e-08	2.32856e-07	- && - && PF00582:Universal stress protein family
JreChr03G10168	130.779	118.317	109.205	46.8347	42.4937	55.7597	119.434	48.3627	1.30838	3.48279e-08	2.38018e-07	- && A0A075F7E9.2 RecName: Full=G-type lectin S-receptor-like serine/threonine-protein kinase LECRK1; Short=OsLecRK1; AltName: Full=OsRLCK134; Flags: Precursor && -
JreChr13G12047	26.3439	43.2868	45.4119	1.95144	3.86306	6.31242	38.3475	4.04231	3.25741	3.61048e-08	2.46259e-07	- && Q9M2S6.1 RecName: Full=E3 ubiquitin-protein ligase SDIR1; AltName: Full=Protein salt- and drought-induced RING finger1 && PF13639:Ring finger domain
JreChr11G12511	53.6286	87.5355	64.8742	10.7329	25.1099	10.5207	68.6794	15.4545	2.14501	3.65138e-08	2.48865e-07	- && Q9M015.1 RecName: Full=Uncharacterized protein At5g01610 && PF04398:Protein of unknown function, DUF538
JreChr14G10054	21.6396	23.0863	31.3559	0	0	0	25.3606	0	7.10868	3.65681e-08	2.49173e-07	- && Q8LEE9.2 RecName: Full=Fasciclin-like arabinogalactan protein 12; Flags: Precursor && PF02469:Fasciclin domain
JreChr13G11942	39.5158	60.6015	68.1179	1.95144	14.4865	11.5728	56.0784	9.3369	2.58718	4.02519e-08	2.73468e-07	- && - && PF12906:RING-variant domain
JreChr13G11655	96.9078	88.4975	94.0676	32.1988	33.8018	34.7183	93.1576	33.573	1.47292	4.04066e-08	2.74452e-07	- && P35336.1 RecName: Full=Polygalacturonase; Short=PG; AltName: Full=Pectinase; Flags: Precursor [Actinidia deliciosa] && PF00295:Glycosyl hydrolases family 28
JreChr10G11793	488.303	464.612	543.862	132.698	247.236	164.123	498.925	181.352	1.45926	4.20493e-08	2.85191e-07	- && O49459.1 RecName: Full=NAC domain-containing protein 73; Short=ANAC073; AltName: Full=Protein SECONDARY WALL-ASSOCIATED NAC DOMAIN PROTEIN 2 && PF02365:No apical meristem (NAM) protein
JreChr10G10116	97.8487	84.6497	69.1991	26.3445	30.9045	23.1455	83.8992	26.7982	1.64644	4.59172e-08	3.10361e-07	- && - && PF05512:AWPM-19-like family
JreChr01G12074	112.902	111.584	117.855	55.6162	36.6991	42.0828	114.114	44.7994	1.34788	4.6162e-08	3.11939e-07	- && Q9FHP1.1 RecName: Full=ACT domain-containing protein ACR1; AltName: Full=Protein ACT DOMAIN REPEATS 1 && PF01842:ACT domain
JreChr07G12937	145.832	144.289	158.942	67.3248	63.7405	76.8011	149.688	69.2888	1.11214	4.63998e-08	3.13394e-07	- && B6SJQ0.1 RecName: Full=Cell number regulator 13; AltName: Full=ZmCNR13 && PF04749:PLAC8 family
JreChr16G10905	124.193	134.67	188.135	51.7133	57.9459	74.697	148.999	61.4521	1.27753	4.67928e-08	3.15951e-07	- && - && PF07816:Protein of unknown function (DUF1645)
JreChr01G11452	39.5158	27.8959	35.6808	1.95144	4.82883	2.10414	34.3642	2.96147	3.52643	4.78206e-08	3.22048e-07	- && Q9LZI2.1 RecName: Full=UDP-glucuronic acid decarboxylase 2; AltName: Full=UDP-XYL synthase 2; AltName: Full=UDP-glucuronate decarboxylase 2; Short=UGD; Short=UXS-2; AltName: Full=dTDP-glucose 4-6-dehydratase homolog D18 && PF16363:GDP-mannose 4,6 dehydratase
novel.1572	177.821	194.31	166.51	97.5722	91.7478	75.749	179.547	88.3563	1.02181	5.46525e-08	3.66544e-07	PF00069:Protein kinase domain
JreChr04G12134	156.182	192.386	114.611	59.519	78.227	41.0307	154.393	59.5923	1.37155	5.50638e-08	3.69214e-07	- && Q9LLC1.1 RecName: Full=Biotin carboxyl carrier protein of acetyl-CoA carboxylase 2, chloroplastic; Short=AtBCCP2; Short=BCCP-2; Flags: Precursor && PF00364:Biotin-requiring enzyme
JreChr09G12476	65.8597	62.5254	75.6866	21.4659	20.2811	15.781	68.0239	19.176	1.82169	5.86434e-08	3.92457e-07	- && Q7ZUV0.1 RecName: Full=Ankyrin repeat domain-containing protein 13C && PF11904:GPCR-chaperone
JreChr14G11110	64.9188	52.9061	58.3868	10.7329	19.3153	11.5728	58.7372	13.8737	2.07797	5.88075e-08	3.9346e-07	- && Q8RUN2.1 RecName: Full=Cytokinin riboside 5'-monophosphate phosphoribohydrolase LOG1; AltName: Full=Protein LONELY GUY 1 && PF03641:Possible lysine decarboxylase
JreChr06G10899	157.122	152.947	197.866	80.9849	85.9532	74.697	169.312	80.545	1.06819	6.326e-08	4.22027e-07	- && P93092.1 RecName: Full=Acyl carrier protein 1, chloroplastic; Short=ACP 1; Flags: Precursor && PF00550:Phosphopantetheine attachment site
JreChr03G12757	111.021	73.1066	87.5802	40.0046	19.3153	23.1455	90.5691	27.4885	1.71915	6.39638e-08	4.26313e-07	- && Q9SJ81.1 RecName: Full=Fasciclin-like arabinogalactan protein 7; Flags: Precursor && PF02469:Fasciclin domain
JreChr10G10952	77.1499	66.3731	59.468	13.6601	20.2811	22.0935	67.6637	18.6782	1.86205	6.39974e-08	4.26434e-07	- && Q9SJL9.1 RecName: Full=Probable xyloglucan endotransglucosylase/hydrolase protein 32; Short=At-XTH32; Short=XTH-32; Flags: Precursor && PF06955:Xyloglucan endo-transglycosylase (XET) C-terminus|PF00722:Glycosyl hydrolases family 16
JreChr03G13159	33.8707	33.6675	28.1122	2.92717	1.93153	2.10414	31.8835	2.32095	3.77956	6.56891e-08	4.37181e-07	- && - && -
JreChr01G13243	142.069	141.404	142.723	52.689	76.2955	61.02	142.065	63.3348	1.16445	6.58988e-08	4.38472e-07	- && Q681X4.1 RecName: Full=Zinc finger protein ZAT5 && PF13912:C2H2-type zinc finger
novel.787	39.5158	34.6294	25.9497	0	3.86306	0	33.365	1.28769	4.65999	6.60915e-08	4.39543e-07	-
JreChr11G11742	51.7469	33.6675	43.2495	10.7329	4.82883	2.10414	42.888	5.88864	2.85127	7.05003e-08	4.67853e-07	- && Q9S7A9.1 RecName: Full=Squamosa promoter-binding-like protein 4 && PF03110:SBP domain
[truncated: 1,241 more rows]

## Sheet: S3
Table S3. Downregulated genes of scions from WT/OE vs WT/WT under 5% PEG8000 stress for 1 week.
[truncated: 797 more rows]

## Sheet: S4
Table S4. Upregulated genes of scions from WT/RNAi vs WT/WT under 5% PEG8000 stress for 1 week.
[truncated: 3,004 more rows]

[truncated: 4 more sheets: S5, S6, S7, S8]
